# Supplementary material for: The low-temperature phase of morpholinium tetra­fluoro­borate
Source: Acta Crystallogr Sect E Struct Rep Online. 2008 Mar 5;64(Pt 4):o667. doi: 10.1107/S1600536808004339 (PMC2961037; doi:10.1107/S1600536808004339)
Supplement: Supplementary file 1 [file e-64-0o667-sup1.cif]

##############################################################################
###                                                                        ###
###        Electronic paper (Acta Crystallographica Section E)             ###
###                                                                        ###
##############################################################################
#                                                                            #
# This CIF contains the data in a paper accepted for publication in Acta     #
# Crystallographica Section E. It conforms to the requirements of Notes      #
# for Authors for Section E, and has been peer reviewed under the auspices   #
# of the IUCr Commission on Journals.                                        #
#                                                                            #
# Full details of the Crystallographic Information File format               #
# are given in the paper "The Crystallographic Information File (CIF):       #
# a New Standard Archive File for Crystallography" by S. R. Hall, F. H.      #
# Allen and I. D. Brown [Acta Cryst. (1991), A47, 655-685].                  #
#                                                                            #
# The current version of the core CIF dictionary is obtainable from          #
# ftp://ftp.iucr.org/pub/cif_core.dic. The current version number is 2.4.    #
#                                                                            #
# Software is freely available for graphical display of the structure(s) in  #
# this CIF.  For information consult the CIF home page http://www.iucr.org/  #
# cif/home.html                                                              #
#                                                                            #
# This file may be used for bona fide research purposes within the           #
# scientific community so long as proper attribution is given to the journal # 
# article from which it was obtained.                                        #
#                                                                            #
##############################################################################
                                             
data_I
_audit_creation_method     SHELXL-97
_chemical_name_systematic
;
morpholinium tetrafluoroborate
;
_chemical_name_common     ?
_chemical_formula_moiety     'C4 H10 N O +, B F4 -'
_chemical_formula_sum     'C4 H10 B F4 N O'
_chemical_formula_iupac     'C4 H10 N O +, B F4 -'
_chemical_formula_weight     174.94
_chemical_melting_point     ?
_symmetry_cell_setting     orthorhombic
_symmetry_space_group_name_H-M     'P 21 21 21'
_symmetry_space_group_name_Hall     'P 2ac 2ab'
loop_
    _symmetry_equiv_pos_as_xyz
    'x, y, z'
    '-x, y+1/2, -z+1/2'
    '-x+1/2, -y, z+1/2'
    'x+1/2, -y+1/2, -z'
_cell_length_a     8.106(4)
_cell_length_b     9.417(4)
_cell_length_c     28.572(11)
_cell_angle_alpha     90.00
_cell_angle_beta     90.00
_cell_angle_gamma     90.00
_cell_volume     2181.0(16)
_cell_formula_units_Z     12
_cell_measurement_reflns_used     14871
_cell_measurement_theta_min     5
_cell_measurement_theta_max     34
_cell_measurement_temperature     80(2)
_exptl_crystal_description     block
_exptl_crystal_colour     colorless
_exptl_crystal_size_max     0.5
_exptl_crystal_size_mid     0.5
_exptl_crystal_size_min     0.4
_exptl_crystal_density_diffrn     1.598
_exptl_crystal_density_meas     ?
_exptl_crystal_density_method     'not measured'
_exptl_crystal_F_000     1080
_exptl_absorpt_coefficient_mu     0.174
_exptl_absorpt_correction_type     none
_exptl_absorpt_process_details     ?
_exptl_absorpt_correction_T_min     ?
_exptl_absorpt_correction_T_max     ?
_exptl_special_details
;
;
_diffrn_ambient_temperature     80(2)
_diffrn_radiation_type     MoK\a
_diffrn_radiation_wavelength     0.71073
_diffrn_radiation_source     'fine-focus sealed tube'
_diffrn_radiation_monochromator     graphite
_diffrn_measurement_device_type     'Kuma KM-4 CCD \k-geometry'
_diffrn_measurement_method     \w
_diffrn_detector_area_resol_mean     ?
_diffrn_reflns_number     20616
_diffrn_reflns_av_R_equivalents     0.0331
_diffrn_reflns_av_sigmaI/netI     0.0274
_diffrn_reflns_theta_min     4.80
_diffrn_reflns_theta_max     34.34
_diffrn_reflns_theta_full     26.50
_diffrn_measured_fraction_theta_max     0.906
_diffrn_measured_fraction_theta_full     0.968
_diffrn_reflns_limit_h_min     -12
_diffrn_reflns_limit_h_max     9
_diffrn_reflns_limit_k_min     -14
_diffrn_reflns_limit_k_max     14
_diffrn_reflns_limit_l_min     -44
_diffrn_reflns_limit_l_max     32
_diffrn_standards_number     0
_diffrn_standards_interval_count     0
_diffrn_standards_interval_time     0
_diffrn_standards_decay_%     0
_refine_special_details
;
 Refinement of F^2^ against ALL reflections.  The weighted R-factor wR and
 goodness of fit S are based on F^2^, conventional R-factors R are based
 on F, with F set to zero for negative F^2^. The threshold expression of
 F^2^ > 2sigma(F^2^) is used only for calculating R-factors(gt) etc. and is
 not relevant to the choice of reflections for refinement.  R-factors based
 on F^2^ are statistically about twice as large as those based on F, and R-
 factors based on ALL data will be even larger.
;
_reflns_number_total     4642
_reflns_number_gt     3913
_reflns_threshold_expression     I>2\s(I)
_refine_ls_structure_factor_coef     Fsqd
_refine_ls_matrix_type     full
_refine_ls_R_factor_all     0.0437
_refine_ls_R_factor_gt     0.0367
_refine_ls_wR_factor_gt     0.0892
_refine_ls_wR_factor_ref     0.0917
_refine_ls_goodness_of_fit_ref     1.130
_refine_ls_restrained_S_all     1.130
_refine_ls_number_reflns     4642
_refine_ls_number_parameters     298
_refine_ls_number_restraints     0
_refine_ls_hydrogen_treatment     constr
_refine_ls_weighting_scheme     calc
_refine_ls_weighting_details
                  'calc w=1/[\s^2^(Fo^2^)+(0.052P)^2^] where P=(Fo^2^+2Fc^2^)/3'
_atom_sites_solution_hydrogens     geom
_atom_sites_solution_primary     direct
_atom_sites_solution_secondary     difmap
_refine_ls_shift/su_max     0.001
_refine_ls_shift/su_mean     0.000
_refine_diff_density_max     0.46
_refine_diff_density_min     -0.31
_refine_ls_extinction_method     none
_refine_ls_extinction_coef     ?
_refine_ls_abs_structure_details     ?
loop_
    _atom_type_symbol
    _atom_type_description
    _atom_type_scat_dispersion_real
    _atom_type_scat_dispersion_imag
    _atom_type_scat_source
    'C' 'C' 0.0033 0.0016
                         'International Tables Vol C Tables 4.2.6.8 and 6.1.1.4'
    'H' 'H' 0.0000 0.0000
                         'International Tables Vol C Tables 4.2.6.8 and 6.1.1.4'
    'B' 'B' 0.0013 0.0007
                         'International Tables Vol C Tables 4.2.6.8 and 6.1.1.4'
    'N' 'N' 0.0061 0.0033
                         'International Tables Vol C Tables 4.2.6.8 and 6.1.1.4'
    'O' 'O' 0.0106 0.0060
                         'International Tables Vol C Tables 4.2.6.8 and 6.1.1.4'
    'F' 'F' 0.0171 0.0103
                         'International Tables Vol C Tables 4.2.6.8 and 6.1.1.4'
_computing_data_collection
;
CrysAlis CCD (Oxford Diffraction, 2006)
;
_computing_cell_refinement
;
CrysAlis CCD (Oxford Diffraction, 2006)
;
_computing_data_reduction
;
CrysAlis RED (Oxford Diffraction, 2006)
;
_computing_structure_solution     'SHELXS97 (Sheldrick, 2008)'
_computing_structure_refinement     'SHELXL97 (Sheldrick, 2008)'
_computing_molecular_graphics     'DIAMOND (Brandenburg, 1998)'
_computing_publication_material     'SHELXL97 (Sheldrick, 2008)'
loop_
    _atom_site_type_symbol
    _atom_site_label
    _atom_site_fract_x
    _atom_site_fract_y
    _atom_site_fract_z
    _atom_site_U_iso_or_equiv
    _atom_site_adp_type
    _atom_site_calc_flag
    _atom_site_refinement_flags
    _atom_site_occupancy
    _atom_site_disorder_assembly
    _atom_site_disorder_group
    B B1 0.5748(2) -0.38148(19) 0.66006(6) 0.0138(3) Uani d . 1 . .
    B B2 0.38324(17) 0.16152(18) 0.50547(6) 0.0145(3) Uani d . 1 . .
    B B3 0.5721(2) -0.36435(19) 0.33817(6) 0.0137(3) Uani d . 1 . .
    F F1 0.67871(11) -0.36736(13) 0.69879(3) 0.0272(2) Uani d . 1 . .
    F F2 0.52308(13) -0.24786(11) 0.64441(4) 0.0285(2) Uani d . 1 . .
    F F3 0.43715(11) -0.46227(11) 0.67231(3) 0.0207(2) Uani d . 1 . .
    F F4 0.66156(10) -0.44725(10) 0.62384(3) 0.01512(17) Uani d . 1 . .
    F F5 0.35554(13) 0.23160(12) 0.46328(3) 0.0258(2) Uani d . 1 . .
    F F6 0.24001(11) 0.09601(11) 0.52149(4) 0.0257(2) Uani d . 1 . .
    F F7 0.50716(11) 0.06012(10) 0.50017(4) 0.0244(2) Uani d . 1 . .
    F F8 0.43192(12) 0.26312(10) 0.53898(3) 0.01994(19) Uani d . 1 . .
    F F9 0.52566(14) -0.23018(12) 0.35451(4) 0.0333(3) Uani d . 1 . .
    F F10 0.67387(11) -0.35204(14) 0.29913(3) 0.0306(3) Uani d . 1 . .
    F F11 0.43177(11) -0.44221(11) 0.32671(3) 0.0222(2) Uani d . 1 . .
    F F12 0.65993(10) -0.43246(10) 0.37371(3) 0.01573(18) Uani d . 1 . .
    O O1 0.69421(11) 0.25053(12) 0.67290(4) 0.0142(2) Uani d . 1 . .
    O O2 0.23260(11) 0.76931(12) 0.49397(4) 0.0166(2) Uani d . 1 . .
    O O3 0.69339(11) 0.26920(12) 0.32955(4) 0.0151(2) Uani d . 1 . .
    N N1 0.45612(14) 0.02870(13) 0.66772(4) 0.0111(2) Uani d . 1 . .
    H H1C 0.4314 -0.0664 0.6654 0.013 Uiso calc R 1 . .
    H H1D 0.3585 0.0784 0.6690 0.013 Uiso calc R 1 . .
    N N2 0.45949(13) 0.54141(13) 0.50542(4) 0.0130(2) Uani d . 1 . .
    H H2C 0.4778 0.4455 0.5086 0.016 Uiso calc R 1 . .
    H H2D 0.5599 0.5868 0.5063 0.016 Uiso calc R 1 . .
    N N3 0.45585(14) 0.04709(13) 0.33294(4) 0.0113(2) Uani d . 1 . .
    H H3C 0.4306 -0.0480 0.3350 0.014 Uiso calc R 1 . .
    H H3D 0.3586 0.0971 0.3311 0.014 Uiso calc R 1 . .
    C C1 0.55316(17) 0.05500(16) 0.71154(5) 0.0133(3) Uani d . 1 . .
    H H1A 0.6538 -0.0046 0.7117 0.016 Uiso calc R 1 . .
    H H1B 0.4861 0.0300 0.7393 0.016 Uiso calc R 1 . .
    C C2 0.60018(17) 0.21069(18) 0.71332(5) 0.0154(3) Uani d . 1 . .
    H H2A 0.4989 0.2693 0.7149 0.018 Uiso calc R 1 . .
    H H2B 0.6659 0.2291 0.7419 0.018 Uiso calc R 1 . .
    C C3 0.59955(16) 0.22934(17) 0.63068(5) 0.0139(3) Uani d . 1 . .
    H H3A 0.6654 0.2594 0.6032 0.017 Uiso calc R 1 . .
    H H3B 0.4985 0.2883 0.6318 0.017 Uiso calc R 1 . .
    C C4 0.55267(18) 0.07415(16) 0.62565(5) 0.0137(3) Uani d . 1 . .
    H H4A 0.4855 0.0607 0.5970 0.016 Uiso calc R 1 . .
    H H4B 0.6535 0.0155 0.6228 0.016 Uiso calc R 1 . .
    C C5 0.35391(17) 0.59281(18) 0.54488(5) 0.0160(3) Uani d . 1 . .
    H H5A 0.4122 0.5791 0.5750 0.019 Uiso calc R 1 . .
    H H5B 0.2498 0.5379 0.5459 0.019 Uiso calc R 1 . .
    C C6 0.31647(17) 0.74878(17) 0.53769(5) 0.0179(3) Uani d . 1 . .
    H H6A 0.2465 0.7838 0.5636 0.022 Uiso calc R 1 . .
    H H6B 0.4206 0.8038 0.5378 0.022 Uiso calc R 1 . .
    C C7 0.33543(18) 0.72648(17) 0.45575(5) 0.0166(3) Uani d . 1 . .
    H H7A 0.4384 0.7830 0.4560 0.020 Uiso calc R 1 . .
    H H7B 0.2777 0.7450 0.4258 0.020 Uiso calc R 1 . .
    C C8 0.37715(17) 0.56993(17) 0.45929(5) 0.0149(3) Uani d . 1 . .
    H H8A 0.2751 0.5126 0.4567 0.018 Uiso calc R 1 . .
    H H8B 0.4517 0.5426 0.4334 0.018 Uiso calc R 1 . .
    C C9 0.54945(18) 0.09205(16) 0.37573(5) 0.0140(3) Uani d . 1 . .
    H H9A 0.6502 0.0335 0.3791 0.017 Uiso calc R 1 . .
    H H9B 0.4803 0.0782 0.4039 0.017 Uiso calc R 1 . .
    C C10 0.59621(16) 0.24721(16) 0.37110(5) 0.0147(3) Uani d . 1 . .
    H H10A 0.4950 0.3059 0.3695 0.018 Uiso calc R 1 . .
    H H10B 0.6601 0.2771 0.3989 0.018 Uiso calc R 1 . .
    C C11 0.60280(17) 0.22966(17) 0.28841(5) 0.0153(3) Uani d . 1 . .
    H H11A 0.6707 0.2484 0.2603 0.018 Uiso calc R 1 . .
    H H11B 0.5014 0.2878 0.2862 0.018 Uiso calc R 1 . .
    C C12 0.55689(17) 0.07375(16) 0.29006(5) 0.0132(3) Uani d . 1 . .
    H H12A 0.4929 0.0480 0.2618 0.016 Uiso calc R 1 . .
    H H12B 0.6580 0.0148 0.2908 0.016 Uiso calc R 1 . .
loop_
    _atom_site_aniso_label
    _atom_site_aniso_U_11
    _atom_site_aniso_U_22
    _atom_site_aniso_U_33
    _atom_site_aniso_U_12
    _atom_site_aniso_U_13
    _atom_site_aniso_U_23
    B1 0.0138(6) 0.0131(8) 0.0143(7) -0.0009(6) -0.0009(5) -0.0013(6)
    B2 0.0134(5) 0.0142(7) 0.0158(7) 0.0010(5) -0.0013(5) -0.0011(7)
    B3 0.0145(6) 0.0128(8) 0.0139(7) -0.0011(6) -0.0002(5) 0.0014(6)
    F1 0.0194(4) 0.0478(7) 0.0145(4) -0.0065(5) -0.0016(3) -0.0079(5)
    F2 0.0373(5) 0.0128(5) 0.0353(6) 0.0082(4) 0.0082(4) 0.0009(4)
    F3 0.0151(4) 0.0218(5) 0.0251(4) -0.0049(4) 0.0030(4) 0.0001(4)
    F4 0.0160(4) 0.0152(4) 0.0142(4) 0.0024(3) 0.0004(3) -0.0005(4)
    F5 0.0338(5) 0.0305(6) 0.0131(4) 0.0110(5) -0.0033(4) 0.0005(4)
    F6 0.0173(4) 0.0230(5) 0.0369(5) -0.0078(4) 0.0042(4) -0.0056(5)
    F7 0.0200(4) 0.0197(5) 0.0334(5) 0.0079(3) 0.0017(4) 0.0011(5)
    F8 0.0288(4) 0.0143(5) 0.0167(4) -0.0052(4) -0.0058(3) 0.0007(4)
    F9 0.0418(6) 0.0122(5) 0.0458(6) 0.0099(5) -0.0112(5) -0.0032(5)
    F10 0.0210(5) 0.0571(8) 0.0137(4) -0.0115(5) 0.0012(3) 0.0090(5)
    F11 0.0148(4) 0.0249(5) 0.0270(5) -0.0056(4) -0.0027(4) 0.0019(5)
    F12 0.0179(4) 0.0160(4) 0.0133(4) 0.0026(3) -0.0011(3) 0.0001(4)
    O1 0.0122(4) 0.0166(5) 0.0138(4) -0.0041(4) -0.0018(3) 0.0007(4)
    O2 0.0128(3) 0.0165(5) 0.0205(5) 0.0050(4) -0.0019(4) -0.0021(5)
    O3 0.0126(4) 0.0160(5) 0.0166(5) -0.0042(4) 0.0008(3) -0.0005(4)
    N1 0.0105(5) 0.0092(5) 0.0136(5) -0.0006(4) -0.0003(4) -0.0004(5)
    N2 0.0112(4) 0.0094(5) 0.0185(6) 0.0002(4) -0.0001(4) 0.0012(5)
    N3 0.0113(5) 0.0096(5) 0.0130(5) -0.0005(4) 0.0011(4) 0.0011(5)
    C1 0.0156(6) 0.0139(7) 0.0105(5) -0.0015(5) -0.0007(5) -0.0001(6)
    C2 0.0165(6) 0.0172(7) 0.0124(6) -0.0027(5) -0.0005(4) -0.0031(6)
    C3 0.0152(6) 0.0147(7) 0.0116(6) -0.0018(5) -0.0009(4) 0.0012(6)
    C4 0.0176(6) 0.0129(7) 0.0105(5) -0.0011(5) 0.0009(5) -0.0016(6)
    C5 0.0139(5) 0.0237(8) 0.0104(5) -0.0020(6) -0.0014(5) -0.0003(6)
    C6 0.0158(6) 0.0199(8) 0.0182(6) 0.0020(6) -0.0018(5) -0.0080(6)
    C7 0.0170(6) 0.0169(7) 0.0159(6) 0.0017(5) 0.0001(5) 0.0053(6)
    C8 0.0175(6) 0.0152(7) 0.0120(6) 0.0014(5) 0.0019(5) -0.0019(6)
    C9 0.0167(6) 0.0144(7) 0.0109(5) 0.0009(5) -0.0001(5) 0.0012(6)
    C10 0.0157(6) 0.0141(7) 0.0144(6) -0.0009(5) 0.0004(4) -0.0019(6)
    C11 0.0161(6) 0.0162(7) 0.0135(6) -0.0027(5) 0.0014(4) 0.0019(6)
    C12 0.0140(5) 0.0153(7) 0.0103(5) -0.0011(5) 0.0008(5) -0.0010(6)
_geom_special_details
;
 All esds (except the esd in the dihedral angle between two l.s. planes)
 are estimated using the full covariance matrix.  The cell esds are taken
 into account individually in the estimation of esds in distances, angles
 and torsion angles; correlations between esds in cell parameters are only
 used when they are defined by crystal symmetry.  An approximate (isotropic)
 treatment of cell esds is used for estimating esds involving l.s. planes.
;
loop_
    _geom_bond_atom_site_label_1
    _geom_bond_atom_site_label_2
    _geom_bond_site_symmetry_2
    _geom_bond_distance
    _geom_bond_publ_flag
    B1 F3 . 1.3950(19) ?
    B1 F4 . 1.3964(19) ?
    B1 F1 . 1.3971(18) ?
    B1 F2 . 1.400(2) ?
    B2 F6 . 1.3921(18) ?
    B2 F5 . 1.3926(19) ?
    B2 F7 . 1.3942(18) ?
    B2 F8 . 1.4098(19) ?
    B3 F10 . 1.3919(18) ?
    B3 F11 . 1.3926(19) ?
    B3 F12 . 1.3962(19) ?
    B3 F9 . 1.399(2) ?
    O1 C2 . 1.4338(18) ?
    O1 C3 . 1.4435(17) ?
    O2 C7 . 1.4318(18) ?
    O2 C6 . 1.4354(18) ?
    O3 C11 . 1.4350(18) ?
    O3 C10 . 1.4397(18) ?
    N1 C4 . 1.4968(18) ?
    N1 C1 . 1.4992(17) ?
    N1 H1C . 0.9200 ?
    N1 H1D . 0.9200 ?
    N2 C5 . 1.4960(18) ?
    N2 C8 . 1.5014(18) ?
    N2 H2C . 0.9200 ?
    N2 H2D . 0.9200 ?
    N3 C12 . 1.4950(17) ?
    N3 C9 . 1.4998(18) ?
    N3 H3C . 0.9200 ?
    N3 H3D . 0.9200 ?
    C1 C2 . 1.516(2) ?
    C1 H1A . 0.9900 ?
    C1 H1B . 0.9900 ?
    C2 H2A . 0.9900 ?
    C2 H2B . 0.9900 ?
    C3 C4 . 1.517(2) ?
    C3 H3A . 0.9900 ?
    C3 H3B . 0.9900 ?
    C4 H4A . 0.9900 ?
    C4 H4B . 0.9900 ?
    C5 C6 . 1.514(2) ?
    C5 H5A . 0.9900 ?
    C5 H5B . 0.9900 ?
    C6 H6A . 0.9900 ?
    C6 H6B . 0.9900 ?
    C7 C8 . 1.516(2) ?
    C7 H7A . 0.9900 ?
    C7 H7B . 0.9900 ?
    C8 H8A . 0.9900 ?
    C8 H8B . 0.9900 ?
    C9 C10 . 1.515(2) ?
    C9 H9A . 0.9900 ?
    C9 H9B . 0.9900 ?
    C10 H10A . 0.9900 ?
    C10 H10B . 0.9900 ?
    C11 C12 . 1.515(2) ?
    C11 H11A . 0.9900 ?
    C11 H11B . 0.9900 ?
    C12 H12A . 0.9900 ?
    C12 H12B . 0.9900 ?
loop_
    _geom_angle_atom_site_label_1
    _geom_angle_atom_site_label_2
    _geom_angle_atom_site_label_3
    _geom_angle_site_symmetry_1
    _geom_angle_site_symmetry_3
    _geom_angle
    _geom_angle_publ_flag
    F3 B1 F4 . . 110.30(13) ?
    F3 B1 F1 . . 109.61(13) ?
    F4 B1 F1 . . 109.00(12) ?
    F3 B1 F2 . . 109.32(13) ?
    F4 B1 F2 . . 108.22(13) ?
    F1 B1 F2 . . 110.37(14) ?
    F6 B2 F5 . . 111.11(12) ?
    F6 B2 F7 . . 109.46(13) ?
    F5 B2 F7 . . 110.28(12) ?
    F6 B2 F8 . . 108.12(12) ?
    F5 B2 F8 . . 108.14(13) ?
    F7 B2 F8 . . 109.69(11) ?
    F10 B3 F11 . . 109.85(13) ?
    F10 B3 F12 . . 108.61(13) ?
    F11 B3 F12 . . 110.21(13) ?
    F10 B3 F9 . . 110.60(14) ?
    F11 B3 F9 . . 109.52(13) ?
    F12 B3 F9 . . 108.03(13) ?
    C2 O1 C3 . . 110.75(10) ?
    C7 O2 C6 . . 110.50(10) ?
    C11 O3 C10 . . 110.98(10) ?
    C4 N1 C1 . . 110.43(11) ?
    C4 N1 H1C . . 109.6 ?
    C1 N1 H1C . . 109.6 ?
    C4 N1 H1D . . 109.6 ?
    C1 N1 H1D . . 109.6 ?
    H1C N1 H1D . . 108.1 ?
    C5 N2 C8 . . 110.45(10) ?
    C5 N2 H2C . . 109.6 ?
    C8 N2 H2C . . 109.6 ?
    C5 N2 H2D . . 109.6 ?
    C8 N2 H2D . . 109.6 ?
    H2C N2 H2D . . 108.1 ?
    C12 N3 C9 . . 110.09(11) ?
    C12 N3 H3C . . 109.6 ?
    C9 N3 H3C . . 109.6 ?
    C12 N3 H3D . . 109.6 ?
    C9 N3 H3D . . 109.6 ?
    H3C N3 H3D . . 108.2 ?
    N1 C1 C2 . . 108.65(11) ?
    N1 C1 H1A . . 110.0 ?
    C2 C1 H1A . . 110.0 ?
    N1 C1 H1B . . 110.0 ?
    C2 C1 H1B . . 110.0 ?
    H1A C1 H1B . . 108.3 ?
    O1 C2 C1 . . 111.08(12) ?
    O1 C2 H2A . . 109.4 ?
    C1 C2 H2A . . 109.4 ?
    O1 C2 H2B . . 109.4 ?
    C1 C2 H2B . . 109.4 ?
    H2A C2 H2B . . 108.0 ?
    O1 C3 C4 . . 110.22(12) ?
    O1 C3 H3A . . 109.6 ?
    C4 C3 H3A . . 109.6 ?
    O1 C3 H3B . . 109.6 ?
    C4 C3 H3B . . 109.6 ?
    H3A C3 H3B . . 108.1 ?
    N1 C4 C3 . . 109.29(11) ?
    N1 C4 H4A . . 109.8 ?
    C3 C4 H4A . . 109.8 ?
    N1 C4 H4B . . 109.8 ?
    C3 C4 H4B . . 109.8 ?
    H4A C4 H4B . . 108.3 ?
    N2 C5 C6 . . 109.05(12) ?
    N2 C5 H5A . . 109.9 ?
    C6 C5 H5A . . 109.9 ?
    N2 C5 H5B . . 109.9 ?
    C6 C5 H5B . . 109.9 ?
    H5A C5 H5B . . 108.3 ?
    O2 C6 C5 . . 110.10(12) ?
    O2 C6 H6A . . 109.6 ?
    C5 C6 H6A . . 109.6 ?
    O2 C6 H6B . . 109.6 ?
    C5 C6 H6B . . 109.6 ?
    H6A C6 H6B . . 108.2 ?
    O2 C7 C8 . . 110.66(12) ?
    O2 C7 H7A . . 109.5 ?
    C8 C7 H7A . . 109.5 ?
    O2 C7 H7B . . 109.5 ?
    C8 C7 H7B . . 109.5 ?
    H7A C7 H7B . . 108.1 ?
    N2 C8 C7 . . 109.38(12) ?
    N2 C8 H8A . . 109.8 ?
    C7 C8 H8A . . 109.8 ?
    N2 C8 H8B . . 109.8 ?
    C7 C8 H8B . . 109.8 ?
    H8A C8 H8B . . 108.2 ?
    N3 C9 C10 . . 109.12(12) ?
    N3 C9 H9A . . 109.9 ?
    C10 C9 H9A . . 109.9 ?
    N3 C9 H9B . . 109.9 ?
    C10 C9 H9B . . 109.9 ?
    H9A C9 H9B . . 108.3 ?
    O3 C10 C9 . . 110.34(12) ?
    O3 C10 H10A . . 109.6 ?
    C9 C10 H10A . . 109.6 ?
    O3 C10 H10B . . 109.6 ?
    C9 C10 H10B . . 109.6 ?
    H10A C10 H10B . . 108.1 ?
    O3 C11 C12 . . 110.59(12) ?
    O3 C11 H11A . . 109.5 ?
    C12 C11 H11A . . 109.5 ?
    O3 C11 H11B . . 109.5 ?
    C12 C11 H11B . . 109.5 ?
    H11A C11 H11B . . 108.1 ?
    N3 C12 C11 . . 108.82(11) ?
    N3 C12 H12A . . 109.9 ?
    C11 C12 H12A . . 109.9 ?
    N3 C12 H12B . . 109.9 ?
    C11 C12 H12B . . 109.9 ?
    H12A C12 H12B . . 108.3 ?
loop_
    _geom_torsion_atom_site_label_1
    _geom_torsion_atom_site_label_2
    _geom_torsion_atom_site_label_3
    _geom_torsion_atom_site_label_4
    _geom_torsion_site_symmetry_1
    _geom_torsion_site_symmetry_2
    _geom_torsion_site_symmetry_3
    _geom_torsion_site_symmetry_4
    _geom_torsion
    _geom_torsion_publ_flag
    C4 N1 C1 C2 . . . . 56.30(14) ?
    C3 O1 C2 C1 . . . . 61.00(14) ?
    N1 C1 C2 O1 . . . . -58.22(14) ?
    C2 O1 C3 C4 . . . . -60.55(14) ?
    C1 N1 C4 C3 . . . . -56.75(15) ?
    O1 C3 C4 N1 . . . . 58.12(14) ?
    C8 N2 C5 C6 . . . . -55.96(14) ?
    C7 O2 C6 C5 . . . . -62.45(15) ?
    N2 C5 C6 O2 . . . . 59.27(14) ?
    C6 O2 C7 C8 . . . . 61.49(15) ?
    C5 N2 C8 C7 . . . . 54.94(14) ?
    O2 C7 C8 N2 . . . . -57.26(14) ?
    C12 N3 C9 C10 . . . . 57.02(14) ?
    C11 O3 C10 C9 . . . . 60.49(15) ?
    N3 C9 C10 O3 . . . . -58.07(14) ?
    C10 O3 C11 C12 . . . . -60.89(14) ?
    C9 N3 C12 C11 . . . . -57.07(14) ?
    O3 C11 C12 N3 . . . . 58.66(14) ?
loop_
    _geom_hbond_atom_site_label_D
    _geom_hbond_atom_site_label_H
    _geom_hbond_atom_site_label_A
    _geom_hbond_site_symmetry_A
    _geom_hbond_distance_DH
    _geom_hbond_distance_HA
    _geom_hbond_distance_DA
    _geom_hbond_angle_DHA
    _geom_hbond_publ_flag
    N1 H1C F2 . 0.92 1.96 2.742(2) 142.1 y
    N1 H1D O3 4_456 0.92 1.96 2.857(2) 163.6 y
    N2 H2C F8 . 0.92 1.96 2.799(2) 150.9 y
    N2 H2D O2 4_566 0.92 1.95 2.842(2) 163.5 y
    N3 H3C F9 . 0.92 1.96 2.742(2) 141.4 y
    N3 H3D O1 4_456 0.92 1.96 2.856(2) 163.8 y
    C1 H1B F1 2_656 0.99 2.42 3.261(2) 142.6 .
    C2 H2B F10 3_655 0.99 2.39 3.337(2) 160.4 .
    C3 H3A F5 4_556 0.99 2.45 3.413(2) 164.6 .
    C5 H5A F4 1_565 0.99 2.47 3.384(2) 153.5 .
    C5 H5B F7 4_456 0.99 2.54 3.410(2) 146.6 .
    C6 H6A F12 4_456 0.99 2.38 3.318(2) 158.2 .
    C8 H8B F12 1_565 0.99 2.41 3.352(2) 158.7 .
    C9 H9B F5 . 0.99 2.45 3.233(2) 136.1 .
    C11 H11A F1 3_654 0.99 2.41 3.373(2) 162.6 .
    C12 H12A F10 2_655 0.99 2.40 3.237(2) 142.3 .
    C12 H12B F3 4_546 0.99 2.54 3.429(2) 148.7 .
data_global
_journal_date_recd_electronic     2008-01-21
_journal_date_accepted     2008-02-13
_journal_name_full     'Acta Crystallographica, Section E'
_journal_year     2008
_journal_volume     64
_journal_issue      4
_journal_page_first     o667
_journal_page_last     o667
_journal_paper_category     QO
_journal_coeditor_code     GK2132
_publ_contact_author_name     'Przemyslaw Szklarz'
_publ_contact_author_address
;
Faculty of Chemistry, University of Wroclaw, F. Joliot-Curie 14, 50-383 Wroc!aw,
Poland
;
_publ_contact_author_email     pszklarz@eto.wchuwr.pl
_publ_contact_author_fax     ?
_publ_contact_author_phone     ?
_publ_section_title
;
The low-temperature phase of morpholinium tetrafluoroborate
;
loop_
    _publ_author_name
    _publ_author_footnote
    _publ_author_address
    'Owczarek, Magdalena' .
;
Faculty of Chemistry
University of Wroc\/law
F. Joliot-Curie 14
50-383 Wroc\/law
Poland
;
    'Szklarz, Przemyslaw' .
;
Faculty of Chemistry
University of Wroc\/law
F. Joliot-Curie 14
50-383 Wroc\/law
Poland
;
    'Jakubas, Ryszard' .
;
Faculty of Chemistry
University of Wroc\/law
F. Joliot-Curie 14
50-383 Wroc\/law
Poland
;
    'Lis, Tadeusz' .
;
Faculty of Chemistry
University of Wroc\/law
F. Joliot-Curie 14
50-383 Wroc\/law
Poland
;
