# Supplementary material for: The low-temperature phase of morpholinium tetra­fluoro­borate
Source: Acta Crystallogr Sect E Struct Rep Online. 2008 Mar 5;64(Pt 4):o667. doi: 10.1107/S1600536808004339 (PMC2961037; doi:10.1107/S1600536808004339)
Supplement: Supplementary file 2 [file e-64-0o667-Isup2.hkl]

# 
# h,k,l, Fc-squared, Fo-squared, sigma(Fo-squared) and status flag 
# 
data_I
_shelx_title ' owcz3 in P2(1)2(1)2(1)' 
_shelx_refln_list_code          4 
_shelx_F_calc_maximum      261.56 
_exptl_crystal_F_000      1080.00 
_reflns_d_resolution_high  0.6299 
 
loop_ 
 _symmetry_equiv_pos_as_xyz 
 'x, y, z' 
 '-x, y+1/2, -z+1/2' 
 '-x+1/2, -y, z+1/2' 
 'x+1/2, -y+1/2, -z' 
 
_cell_length_a     8.1060 
_cell_length_b     9.4170 
_cell_length_c    28.5720 
_cell_angle_alpha  90.000 
_cell_angle_beta   90.000 
_cell_angle_gamma  90.000 
 
_shelx_F_squared_multiplier     1.000 
 
loop_ 
 _refln_index_h 
 _refln_index_k 
 _refln_index_l 
 _refln_F_squared_calc 
 _refln_F_squared_meas 
 _refln_F_squared_sigma 
 _refln_observed_status 
   2   0   0    17762.57    15294.21    120.54 o 
   4   0   0       20.16       40.01      9.58 o 
   6   0   0      320.09      292.21      5.29 o 
   8   0   0     2762.78     2916.84    110.46 o 
  10   0   0      716.64      777.31     14.52 o 
  12   0   0       18.94       12.80      8.71 o 
   2   1   0     1245.57     1076.15     16.46 o 
   3   1   0    10204.85    11134.79    101.93 o 
   4   1   0       14.38       12.06      1.83 o 
   5   1   0     4028.96     4212.93     28.18 o 
   6   1   0       13.54       12.10      2.59 o 
   7   1   0       18.18       14.41      2.90 o 
   8   1   0      926.52      955.15     24.53 o 
   9   1   0        0.18        2.31      3.61 o 
  10   1   0       35.82       23.90      5.15 o 
  11   1   0       14.06       14.04      6.31 o 
  12   1   0      243.06      248.64      9.56 o 
   1   2   0    65326.43    47792.36   1904.58 o 
   2   2   0    10368.79    10635.82    146.33 o 
   3   2   0     2534.05     2637.52     29.10 o 
   4   2   0      587.59      658.04      7.78 o 
   5   2   0        1.00        4.84      1.76 o 
   6   2   0       63.16       52.73      5.42 o 
   7   2   0        4.17        2.96      2.53 o 
   8   2   0      176.78      173.33      5.70 o 
   9   2   0     1442.14     1489.78     32.59 o 
  10   2   0     2304.50     2539.14     35.59 o 
  11   2   0       15.80        7.29      5.76 o 
  12   2   0      126.53       98.33     10.05 o 
   1   3   0     4755.56     4853.05     31.38 o 
   2   3   0      771.24      685.36     12.74 o 
   3   3   0        7.33        8.84      1.27 o 
   4   3   0    17880.91    18216.34    343.99 o 
   5   3   0       83.10       79.06      2.97 o 
   6   3   0     1075.28     1154.52      7.82 o 
   7   3   0       58.29       46.78      3.83 o 
   8   3   0      209.62      204.24      8.80 o 
   9   3   0      105.85      104.15      6.01 o 
  10   3   0      874.48      915.60     15.83 o 
  11   3   0       79.67       61.37      7.06 o 
  12   3   0     1167.57     1214.06     56.64 o 
   0   4   0    32788.46    30849.11     84.12 o 
   1   4   0    32458.20    31049.78    237.85 o 
   2   4   0     3027.09     3111.81     36.68 o 
   3   4   0     4133.87     4808.65     76.33 o 
   4   4   0      273.97      271.84      3.73 o 
   5   4   0      430.24      499.41      6.37 o 
   6   4   0       26.28       25.40      3.53 o 
   7   4   0       93.87       85.45      6.08 o 
   8   4   0       39.41       33.19      4.81 o 
   9   4   0     1926.21     2171.99     16.96 o 
  10   4   0      128.59      110.74      7.00 o 
  11   4   0      407.72      393.28     20.44 o 
  12   4   0       43.49       40.11      9.56 o 
   1   5   0      615.43      625.49      8.54 o 
   2   5   0     5786.82     5747.56     53.85 o 
   3   5   0        0.44        5.45      1.82 o 
   4   5   0      138.17      112.02      3.05 o 
   5   5   0        9.68        5.10      2.45 o 
   6   5   0      214.90      216.92      5.97 o 
   7   5   0      156.40      140.02      5.28 o 
   8   5   0      677.44      726.29      8.88 o 
   9   5   0      189.32      198.64      7.54 o 
  10   5   0      594.64      604.19     22.28 o 
  11   5   0        5.63       -0.09      8.24 o 
  12   5   0      149.74      180.37     15.20 o 
   0   6   0    41491.95    40202.29    131.59 o 
   1   6   0     5244.80     5407.02     61.51 o 
   2   6   0      471.93      516.28     17.92 o 
   3   6   0       67.21       71.40      5.23 o 
   4   6   0      150.45      166.58      4.40 o 
   5   6   0       78.06       68.59      4.55 o 
   6   6   0        0.00        1.35      3.48 o 
   7   6   0        3.06        5.83      4.06 o 
   8   6   0      108.59       94.58      6.49 o 
   9   6   0       31.10       18.33      6.43 o 
  10   6   0       17.03       20.00      6.82 o 
  11   6   0      332.14      383.28     12.83 o 
   1   7   0      169.10      159.83      6.62 o 
   2   7   0      194.30      165.43      6.91 o 
   3   7   0     6420.29     6425.75     40.65 o 
   4   7   0     2366.68     2631.40     33.24 o 
   5   7   0     1111.80     1106.12     13.64 o 
   6   7   0      158.21      159.97     18.90 o 
   7   7   0       20.46       17.82      6.74 o 
   8   7   0        0.01        2.57      6.52 o 
   9   7   0      117.66      122.48     10.71 o 
  10   7   0        0.11        3.11      8.57 o 
  11   7   0       12.83       10.56     16.18 o 
   0   8   0      132.51      105.07     10.43 o 
   1   8   0      826.57      825.38     29.47 o 
   2   8   0      834.28      928.90     17.02 o 
   3   8   0      698.65      685.22     15.47 o 
   4   8   0       18.82       12.27      7.11 o 
   5   8   0      419.43      455.08     10.18 o 
   6   8   0        6.09        9.80      5.98 o 
   7   8   0      111.90      121.75      9.88 o 
   8   8   0       31.66       34.58      9.52 o 
   9   8   0      245.53      281.93     12.69 o 
  10   8   0      584.21      682.66     23.27 o 
   1   9   0        2.64        8.23      7.28 o 
   2   9   0      352.15      280.30     11.47 o 
   3   9   0      294.24      253.26     11.78 o 
   4   9   0      966.28      924.03     19.87 o 
   5   9   0      804.59      829.97     28.27 o 
   6   9   0      108.89      110.70     10.02 o 
   7   9   0        0.02        2.86      6.98 o 
   8   9   0      160.62      175.70     11.89 o 
   9   9   0       18.58       21.01     11.22 o 
  10   9   0       88.76      112.40     24.31 o 
   1  10   0       67.62       70.41     10.75 o 
   2  10   0      762.85      741.80     18.38 o 
   3  10   0       52.93       57.78     12.42 o 
   4  10   0        0.68        5.85      9.97 o 
   5  10   0       94.17      104.06     10.15 o 
   6  10   0      137.06      136.02     10.70 o 
   7  10   0       62.06       70.69     12.43 o 
   8  10   0      343.54      376.57     14.62 o 
   9  10   0       20.47       20.28     16.28 o 
   1  11   0       46.53       20.40     11.66 o 
   2  11   0       23.70       30.68     10.10 o 
   3  11   0      201.58      224.97     15.83 o 
   4  11   0      146.55      132.74     19.02 o 
   5  11   0      206.50      224.87     15.54 o 
   6  11   0      163.73      162.79     13.04 o 
   7  11   0      164.71      183.97     29.39 o 
   8  11   0       41.40       34.91     11.98 o 
   1  12   0      301.16      281.28     18.03 o 
   2  12   0      130.27      126.02     15.23 o 
   3  12   0      326.19      387.25     18.75 o 
   4  12   0        1.34        5.32     13.11 o 
   5  12   0       38.52       37.45     16.26 o 
   6  12   0       26.79       32.77     13.10 o 
   7  12   0       10.77        3.29     10.33 o 
   2  13   0       31.21       28.51     17.53 o 
   3  13   0      609.40      773.61     25.05 o 
   4  13   0      355.42      416.38     19.46 o 
   5  13   0      143.71      141.72     15.73 o 
   6  13   0        3.42        5.11     12.88 o 
   2  14   0       27.62       26.21     18.26 o 
   3  14   0      114.70      110.07     21.56 o 
   4  14   0      138.45      101.83     19.41 o 
   2   0   1      345.73      292.22      5.33 o 
   3   0   1      110.37      109.20      1.83 o 
   4   0   1     2684.59     2776.20     24.30 o 
   5   0   1       21.41       20.93      2.12 o 
   6   0   1      709.02      696.42      9.96 o 
   7   0   1       22.90       23.69      3.42 o 
   8   0   1      203.80      176.99      7.13 o 
   9   0   1        0.82        3.14      4.10 o 
  10   0   1        2.70        2.52      4.59 o 
  11   0   1        0.68        4.52      5.90 o 
  12   0   1       22.41       20.40      6.93 o 
   2   1   1     1075.26     1038.56      9.69 o 
   3   1   1     7455.59     8098.10     51.83 o 
   4   1   1      662.44      627.48      4.89 o 
   5   1   1      177.25      177.16      2.47 o 
   6   1   1      694.28      723.13      5.19 o 
   7   1   1       33.45       32.78      2.46 o 
   8   1   1       39.69       35.69      2.95 o 
   9   1   1      171.78      175.73      4.59 o 
  10   1   1      140.45      124.21      4.92 o 
  11   1   1        3.50        3.30      3.41 o 
  12   1   1       61.74       48.31      6.18 o 
   1   2   1      518.03      509.20      8.06 o 
   2   2   1      135.58      144.72      2.59 o 
   3   2   1      201.67      196.61      2.46 o 
   4   2   1     2097.00     2220.79     14.82 o 
   5   2   1       60.61       49.91      1.61 o 
   6   2   1      879.61      950.27      9.30 o 
   7   2   1      443.96      458.15      8.29 o 
   8   2   1      301.44      290.16      4.31 o 
   9   2   1      259.42      259.09      5.03 o 
  10   2   1      284.04      289.71      6.42 o 
  11   2   1       48.65       42.71      4.97 o 
  12   2   1       31.41       25.95      6.08 o 
   0   3   1     1339.62     1328.74     23.49 o 
   1   3   1      165.78      177.14      2.20 o 
   2   3   1      358.90      392.76      3.03 o 
   3   3   1       73.28       71.69      1.33 o 
   4   3   1    14834.97    15459.87     97.81 o 
   5   3   1      577.58      600.25      4.68 o 
   6   3   1       44.50       43.53      2.42 o 
   7   3   1       45.36       32.68      2.58 o 
   8   3   1      356.69      357.13      6.76 o 
   9   3   1       22.11       21.46      3.35 o 
  10   3   1       31.17       25.58      3.40 o 
  11   3   1       14.17        9.53      4.26 o 
  12   3   1        5.57        9.72      5.46 o 
   0   4   1      219.97      234.66      7.35 o 
   1   4   1      756.36      843.64      7.76 o 
   2   4   1      864.88      838.23      4.59 o 
   3   4   1      251.11      286.84      2.40 o 
   4   4   1      326.39      347.14      4.02 o 
   5   4   1     1859.53     2018.34     21.31 o 
   6   4   1      421.43      454.67      5.56 o 
   7   4   1      642.48      689.51      5.55 o 
   8   4   1      248.39      238.70      4.40 o 
   9   4   1       71.28       73.86      4.22 o 
  10   4   1      279.28      300.77      9.82 o 
  11   4   1       19.98       13.85      4.72 o 
  12   4   1       94.38       79.69      7.65 o 
   0   5   1       21.40       20.76      2.47 o 
   1   5   1      147.32      143.09      2.72 o 
   2   5   1     1082.64     1090.74     10.85 o 
   3   5   1     1001.50     1089.93     10.49 o 
   4   5   1       38.73       34.55      2.36 o 
   5   5   1      192.03      227.67      3.50 o 
   6   5   1      154.25      134.76      3.27 o 
   7   5   1      130.61      145.29      3.67 o 
   8   5   1      151.57      137.87      4.61 o 
   9   5   1       49.29       57.68      3.90 o 
  10   5   1      171.71      168.49      6.23 o 
  11   5   1        2.88        3.52      5.01 o 
  12   5   1        3.16        6.50      6.55 o 
   0   6   1      600.23      611.67     15.23 o 
   1   6   1      210.08      201.02      3.58 o 
   2   6   1      184.11      184.98      5.50 o 
   3   6   1      750.43      766.73     12.43 o 
   4   6   1      110.87       98.93      3.33 o 
   5   6   1      275.84      286.03      3.98 o 
   6   6   1      542.90      548.96      5.63 o 
   7   6   1      649.78      656.18      7.42 o 
   8   6   1       72.95       60.32      4.73 o 
   9   6   1        3.71        5.74      3.78 o 
  10   6   1      118.31      116.85      6.83 o 
  11   6   1       17.56       11.99      6.73 o 
   0   7   1      374.92      362.60     10.59 o 
   1   7   1      127.64      115.75      4.39 o 
   2   7   1      127.13      125.76      4.73 o 
   3   7   1     1830.33     1699.16     50.84 o 
   4   7   1      283.37      314.24     10.25 o 
   5   7   1      365.59      384.82      6.28 o 
   6   7   1      391.75      361.88     23.66 o 
   7   7   1       17.02        7.54      4.56 o 
   8   7   1       90.54       88.99      6.94 o 
   9   7   1        7.52        8.00      6.08 o 
  10   7   1       32.59       31.51      9.65 o 
  11   7   1       16.11        7.79     10.91 o 
   0   8   1        0.29        0.31      3.47 o 
   1   8   1      207.78      186.45      9.09 o 
   2   8   1       68.71       75.04      6.85 o 
   3   8   1      782.26      788.68     11.73 o 
   4   8   1      216.74      193.50      7.41 o 
   5   8   1     1221.04     1196.76     19.40 o 
   6   8   1       40.66       30.64      5.18 o 
   7   8   1        8.21        6.45      5.09 o 
   8   8   1      328.10      370.20      9.47 o 
   9   8   1       54.36       55.25      7.86 o 
  10   8   1      175.66      219.88     15.14 o 
   0   9   1      119.22       89.44      6.83 o 
   1   9   1        6.51        4.31      4.46 o 
   2   9   1       36.07       30.15      6.60 o 
   3   9   1       56.90       64.77      6.94 o 
   4   9   1     1017.28     1058.37     14.94 o 
   5   9   1      165.62      177.67      6.76 o 
   6   9   1       75.02       78.51      6.48 o 
   7   9   1       72.51       84.69      7.18 o 
   8   9   1      104.98      117.71      7.70 o 
   9   9   1       84.63       83.46     11.30 o 
  10   9   1       45.61       30.92     12.61 o 
   0  10   1      739.54      822.69     58.75 o 
   1  10   1        0.96       -0.08      5.42 o 
   2  10   1       74.05       80.90      8.25 o 
   3  10   1        8.17       13.07      6.23 o 
   4  10   1      347.14      337.98     11.65 o 
   5  10   1      168.59      169.77     10.84 o 
   6  10   1       62.14       50.55      7.48 o 
   7  10   1     1036.26     1063.17     55.39 o 
   8  10   1       79.98       88.73      9.44 o 
   9  10   1       86.17       96.30     15.06 o 
   0  11   1        8.82       16.60      9.66 o 
   1  11   1       45.05       39.34      8.71 o 
   2  11   1      201.79      223.31     21.72 o 
   3  11   1       89.10      102.96     10.61 o 
   4  11   1      130.15      132.61     15.43 o 
   5  11   1       17.03       16.89      6.18 o 
   6  11   1      219.54      218.26     19.21 o 
   7  11   1      273.49      332.78      9.79 o 
   8  11   1       19.53       16.74      9.23 o 
   1  12   1      118.68      120.70      9.98 o 
   2  12   1       28.04       30.45      9.36 o 
   3  12   1       17.54       13.95      8.54 o 
   4  12   1      170.55      189.79     16.86 o 
   5  12   1      211.26      205.08      9.14 o 
   6  12   1      372.94      432.11     11.48 o 
   7  12   1       23.25       11.13      8.91 o 
   2  13   1       35.00       38.20     10.54 o 
   3  13   1      332.16      301.21     14.15 o 
   4  13   1      134.25      148.50     10.69 o 
   5  13   1      240.91      259.39     11.75 o 
   6  13   1      107.50       87.81     19.44 o 
   2  14   1       32.06       34.91     13.70 o 
   3  14   1        8.53        2.37      9.81 o 
   4  14   1      127.47      117.26     16.63 o 
   2   0   2     4477.02     4499.93     33.52 o 
   3   0   2        2.02        2.93      0.94 o 
   4   0   2      849.57      844.09      6.03 o 
   5   0   2      319.96      311.11      5.38 o 
   6   0   2        0.00        2.49      1.96 o 
   7   0   2        4.37        3.84      2.71 o 
   8   0   2     3297.67     3459.11     35.69 o 
   9   0   2        0.04        2.53      3.72 o 
  10   0   2       92.93       87.78      6.66 o 
  11   0   2        8.82        5.23      5.32 o 
  12   0   2        6.37        4.16      6.80 o 
   2   1   2     1446.59     1443.11      9.93 o 
   3   1   2      153.90      150.74      1.94 o 
   4   1   2     1253.87     1265.44      9.06 o 
   5   1   2     1067.62     1151.48      5.89 o 
   6   1   2      120.90      111.61      2.36 o 
   7   1   2      773.62      784.30     10.27 o 
   8   1   2      841.27      846.42     10.43 o 
   9   1   2       45.15       34.26      3.53 o 
  10   1   2       60.44       49.79      4.09 o 
  11   1   2       94.91       96.58      5.54 o 
  12   1   2        2.14        3.75      5.31 o 
   1   2   2      781.82      767.26      7.00 o 
   2   2   2      253.73      263.51      4.61 o 
   3   2   2      487.68      490.24      5.70 o 
   4   2   2      384.07      389.03      2.52 o 
   5   2   2       54.83       54.04      1.57 o 
   6   2   2      672.79      623.40      8.88 o 
   7   2   2     1285.83     1335.12      9.90 o 
   8   2   2      556.66      574.68      7.91 o 
   9   2   2      488.39      510.91      6.83 o 
  10   2   2      627.06      668.64      8.66 o 
  11   2   2       15.85       12.58      4.25 o 
  12   2   2       10.26        6.12      4.30 o 
   0   3   2       55.37       50.50      3.39 o 
   1   3   2      110.22      104.29      1.83 o 
   2   3   2     6826.72     7013.07     41.26 o 
   3   3   2       58.80       57.50      1.16 o 
   4   3   2      965.07      969.29     10.03 o 
   5   3   2      317.17      349.95      5.60 o 
   6   3   2        0.40        3.64      1.68 o 
   7   3   2      526.78      540.48      4.74 o 
   8   3   2       99.63       90.31      3.57 o 
   9   3   2      356.83      355.54      6.75 o 
  10   3   2      255.44      247.94      6.11 o 
  11   3   2      225.79      234.33      6.25 o 
  12   3   2       24.07       25.02      6.55 o 
   0   4   2      482.22      440.83      5.03 o 
   1   4   2      216.48      208.37      3.54 o 
   2   4   2      712.99      735.19      5.76 o 
   3   4   2      167.26      172.14      2.23 o 
   4   4   2      171.56      166.57      1.80 o 
   5   4   2      265.33      274.19      5.40 o 
   6   4   2      184.44      164.06      3.06 o 
   7   4   2      652.02      638.29      8.02 o 
   8   4   2      249.48      272.56      5.50 o 
   9   4   2      341.58      367.67      7.43 o 
  10   4   2       62.07       53.71      4.16 o 
  11   4   2      129.78      131.78      6.26 o 
  12   4   2       91.33       79.62      7.28 o 
   0   5   2        0.00        2.50      1.90 o 
   1   5   2      240.96      230.15      3.92 o 
   2   5   2     2593.30     2594.78     27.94 o 
   3   5   2      486.25      507.51      4.71 o 
   4   5   2       43.59       39.79      1.94 o 
   5   5   2      570.82      634.35      9.39 o 
   6   5   2      244.25      217.03      3.98 o 
   7   5   2       89.77       94.69      3.72 o 
   8   5   2      386.87      370.07      5.69 o 
   9   5   2        0.20        0.97      2.91 o 
  10   5   2      390.36      416.85      8.51 o 
  11   5   2       43.11       42.67      7.59 o 
  12   5   2      101.68       85.72     11.23 o 
   0   6   2     2154.79     2121.32     29.34 o 
   1   6   2        2.53        2.40      1.97 o 
   2   6   2     1404.04     1450.28      7.83 o 
   3   6   2      650.59      654.58     21.65 o 
   4   6   2       34.08       31.02      2.42 o 
   5   6   2     1643.62     1614.38     25.44 o 
   6   6   2      114.08       89.48      4.16 o 
   7   6   2      246.63      221.63      4.92 o 
   8   6   2      157.87      155.48      7.03 o 
   9   6   2       23.20       17.86      4.53 o 
  10   6   2      159.56      158.51      6.96 o 
  11   6   2       17.21       11.69      5.93 o 
   0   7   2       25.49       22.09      4.08 o 
   1   7   2      743.93      716.69     15.75 o 
   2   7   2      283.56      302.57      5.71 o 
   3   7   2        7.64       10.50      4.20 o 
   4   7   2      144.62      149.59      9.14 o 
   5   7   2      331.28      313.48      7.55 o 
   6   7   2       63.68       56.55      5.36 o 
   7   7   2       16.36        9.31      4.48 o 
   8   7   2        5.42        4.27      5.50 o 
   9   7   2       39.29       31.66      6.40 o 
  10   7   2       68.95       67.62      9.86 o 
  11   7   2      116.00      117.91     14.72 o 
   0   8   2        6.15        3.92      3.57 o 
   1   8   2       48.11       41.29      5.17 o 
   2   8   2      291.10      299.18     15.07 o 
   3   8   2      506.03      454.92     21.97 o 
   4   8   2      127.85      120.21      6.22 o 
   5   8   2      513.27      515.20     20.79 o 
   6   8   2      362.09      354.31     10.83 o 
   7   8   2       33.76       29.44      5.54 o 
   8   8   2      161.55      167.83      8.49 o 
   9   8   2      253.59      275.68     11.31 o 
  10   8   2      204.47      240.24     12.26 o 
   0   9   2      132.67      118.91     15.15 o 
   1   9   2      117.93      105.82      7.40 o 
   2   9   2      292.03      275.82      8.31 o 
   3   9   2      178.52      166.64     13.38 o 
   4   9   2       25.03       13.06      5.38 o 
   5   9   2       22.90       19.47      4.65 o 
   6   9   2      122.08      123.62      7.74 o 
   7   9   2      105.95      113.24      7.42 o 
   8   9   2       85.79       75.87      7.04 o 
   9   9   2      205.22      212.18     10.70 o 
  10   9   2       79.61       96.89     15.05 o 
   0  10   2       19.89       20.64      6.20 o 
   1  10   2      188.15      184.41     11.12 o 
   2  10   2      191.07      186.50      9.71 o 
   3  10   2       12.87       11.85      7.86 o 
   4  10   2      241.08      262.31     10.66 o 
   5  10   2      230.32      236.75      7.49 o 
   6  10   2       30.25       20.21      5.81 o 
   7  10   2      165.84      176.47      8.44 o 
   8  10   2       92.89      105.83     11.42 o 
   9  10   2      158.58      183.11     12.88 o 
   0  11   2       26.44        6.64      9.41 o 
   1  11   2       17.75        5.31      6.95 o 
   2  11   2       87.62       72.99      9.26 o 
   3  11   2       57.97       52.01      8.73 o 
   4  11   2       90.68       82.79     11.69 o 
   5  11   2       34.56       36.38      7.31 o 
   6  11   2      137.86      131.49      7.61 o 
   7  11   2      157.98      160.69     10.07 o 
   8  11   2       37.25       21.33      9.21 o 
   1  12   2       61.30       67.44      9.88 o 
   2  12   2      240.46      259.76     12.22 o 
   3  12   2       47.72       36.38     10.50 o 
   4  12   2      166.88      153.89     16.59 o 
   5  12   2      213.48      200.33      9.32 o 
   6  12   2      203.98      220.23     10.98 o 
   7  12   2       72.28       68.16     11.12 o 
   1  13   2      163.83      195.99     18.88 o 
   2  13   2       25.85       19.05      9.51 o 
   3  13   2       27.50       26.96     11.58 o 
   4  13   2       57.21       45.62      8.88 o 
   5  13   2      165.03      181.60     10.79 o 
   6  13   2        0.41       -1.59     13.20 o 
   2  14   2       19.72       18.26     16.21 o 
   3  14   2      124.83      118.74     16.66 o 
   4  14   2       49.73       38.30     13.58 o 
   2   0   3    68415.90    55421.03   1152.69 o 
   3   0   3      287.47      291.49      3.43 o 
   4   0   3     4794.37     4946.91     36.66 o 
   5   0   3       11.44        8.52      1.74 o 
   6   0   3       24.90       23.96      2.63 o 
   7   0   3       85.34       81.79      4.16 o 
   8   0   3      534.88      589.35      9.62 o 
   9   0   3       23.91       20.19      4.33 o 
  10   0   3      476.26      477.77     15.14 o 
  11   0   3        8.23        4.99      5.69 o 
  12   0   3      423.82      471.51     28.95 o 
   2   1   3     6112.49     6327.72     36.75 o 
   3   1   3     3099.93     3246.54     20.32 o 
   4   1   3       78.44       62.34      1.38 o 
   5   1   3      539.89      553.50      3.90 o 
   6   1   3      331.85      318.30      5.93 o 
   7   1   3       83.72       83.22      3.53 o 
   8   1   3       40.20       32.93      3.05 o 
   9   1   3        8.38        9.87      3.05 o 
  10   1   3      230.15      240.21      6.16 o 
  11   1   3      961.23     1047.00     16.49 o 
  12   1   3      136.46      135.83      7.55 o 
   0   2   3       47.14       44.85      2.69 o 
   1   2   3    14641.83    13718.57    183.79 o 
   2   2   3    19616.05    18572.04    169.01 o 
   3   2   3      339.06      354.48      5.19 o 
   4   2   3     2584.80     2795.97     18.21 o 
   5   2   3     1133.84     1166.34      6.78 o 
   6   2   3     1444.68     1534.97     15.75 o 
   7   2   3      168.09      163.25      4.84 o 
   8   2   3       36.39       27.02      2.97 o 
   9   2   3       16.07       17.04      3.08 o 
  10   2   3      149.57      130.00      4.70 o 
  11   2   3      107.64       93.27      5.11 o 
  12   2   3      310.21      317.14      8.46 o 
   0   3   3    11300.58    11168.49    143.75 o 
   1   3   3      884.20      861.48      9.47 o 
   2   3   3    19065.72    19812.87    136.28 o 
   3   3   3      625.43      660.14      9.41 o 
   4   3   3      102.35      101.41      1.83 o 
   5   3   3      211.59      206.26      2.39 o 
   6   3   3       44.40       36.60      2.39 o 
   7   3   3       65.13       60.13      3.14 o 
   8   3   3      105.99       98.23      3.76 o 
   9   3   3      195.18      177.83      8.35 o 
  10   3   3      967.74     1047.42     17.29 o 
  11   3   3       60.30       59.11      5.42 o 
  12   3   3      857.98     1011.47     12.03 o 
   0   4   3      381.11      401.66      3.94 o 
   1   4   3      977.22     1039.37     14.04 o 
   2   4   3     1369.56     1412.86     13.82 o 
   3   4   3     1713.68     1809.11     14.85 o 
   4   4   3      280.53      294.16      3.84 o 
   5   4   3       21.06       18.67      1.87 o 
   6   4   3        4.51        3.82      1.80 o 
   7   4   3      161.05      164.18      3.47 o 
   8   4   3       27.72       23.84      3.05 o 
   9   4   3      188.36      196.48      4.80 o 
  10   4   3       56.46       61.00      4.86 o 
  11   4   3       45.65       43.14      5.72 o 
  12   4   3      386.46      411.98      9.42 o 
   0   5   3     2065.14     2191.59     36.26 o 
   1   5   3      516.21      540.43      5.92 o 
   2   5   3     3836.40     3991.89     22.23 o 
   3   5   3      107.24       97.01      3.14 o 
   4   5   3      360.84      339.91      4.98 o 
   5   5   3      109.51      105.31      5.67 o 
   6   5   3      218.96      195.43      4.39 o 
   7   5   3       43.33       38.85      3.24 o 
   8   5   3      554.14      564.60      5.63 o 
   9   5   3        2.62        2.84      3.44 o 
  10   5   3       44.54       53.64      5.34 o 
  11   5   3      109.80      113.89      7.87 o 
  12   5   3      297.54      240.45     20.38 o 
   0   6   3      118.97      121.74      4.12 o 
   1   6   3      758.58      763.98     15.20 o 
   2   6   3     3612.13     3711.17     20.99 o 
   3   6   3      343.89      338.29     12.28 o 
   4   6   3      120.04      119.97      3.38 o 
   5   6   3     2688.21     2899.10     25.24 o 
   6   6   3      296.00      286.63      7.74 o 
   7   6   3      345.41      367.57      6.30 o 
   8   6   3      212.32      239.20      5.62 o 
   9   6   3       92.10       94.02      6.00 o 
  10   6   3       64.20       62.74      7.28 o 
  11   6   3       69.23       78.20      8.05 o 
   0   7   3       45.21       27.30      3.91 o 
   1   7   3     1133.10     1127.16     10.37 o 
   2   7   3     1624.81     1765.47     14.83 o 
   3   7   3       39.42       42.49      5.51 o 
   4   7   3      946.07     1015.46     16.66 o 
   5   7   3      832.13      815.01     14.11 o 
   6   7   3       44.43       35.66      4.70 o 
   7   7   3      379.39      370.88      6.86 o 
   8   7   3       20.21       12.36      5.33 o 
   9   7   3        1.73        2.40      5.53 o 
  10   7   3      288.13      304.72     11.44 o 
  11   7   3       92.33       88.22     11.91 o 
   0   8   3       43.36       33.50      4.79 o 
   1   8   3       34.03       28.54      3.89 o 
   2   8   3      909.13      988.63     54.70 o 
   3   8   3      325.07      287.55      8.08 o 
   4   8   3      337.34      325.50      6.94 o 
   5   8   3      104.76       85.03      5.42 o 
   6   8   3      449.36      439.92      7.44 o 
   7   8   3       29.47       28.93      4.86 o 
   8   8   3       92.01       84.22      6.91 o 
   9   8   3       15.46       15.74      7.98 o 
  10   8   3      187.88      219.14     11.34 o 
   0   9   3       59.42       52.63      7.16 o 
   1   9   3      582.76      490.73     32.00 o 
   2   9   3     1090.97     1147.79     25.79 o 
   3   9   3      111.75      110.60      8.52 o 
   4   9   3      106.82       94.07      7.99 o 
   5   9   3       24.31       18.35      5.11 o 
   6   9   3       44.28       42.76      5.62 o 
   7   9   3       90.90       91.10      7.06 o 
   8   9   3        4.23       10.23      7.45 o 
   9   9   3      130.84      157.16     15.07 o 
  10   9   3       46.85       38.59     16.62 o 
   0  10   3       34.39       36.04      9.28 o 
   1  10   3      190.98      195.62      9.42 o 
   2  10   3      434.54      468.05     24.03 o 
   3  10   3        0.17        2.81      5.92 o 
   4  10   3      288.34      289.52     31.96 o 
   5  10   3      258.47      277.28      8.31 o 
   6  10   3        2.98        5.71      5.33 o 
   7  10   3      168.51      169.98      8.13 o 
   8  10   3       61.95       61.10      9.17 o 
   9  10   3      140.66      156.63     11.83 o 
   0  11   3       53.58       15.79     10.32 o 
   1  11   3       17.81       20.48      7.50 o 
   2  11   3      277.34      238.77     11.63 o 
   3  11   3      252.41      263.05     11.81 o 
   4  11   3       63.36       59.36     15.11 o 
   5  11   3       21.24       20.74      6.40 o 
   6  11   3      176.37      196.99     15.05 o 
   7  11   3        8.67        8.19      7.79 o 
   8  11   3      194.93      227.42     12.77 o 
   1  12   3       45.70       36.75      9.00 o 
   2  12   3      246.98      236.41     12.57 o 
   3  12   3      201.05      208.84     18.93 o 
   4  12   3       62.91       65.38      8.30 o 
   5  12   3      267.11      308.72     10.54 o 
   6  12   3       79.10       84.02     10.84 o 
   7  12   3       17.07       13.54      9.58 o 
   1  13   3       84.58      106.17     17.84 o 
   2  13   3       98.00      113.50     11.23 o 
   3  13   3       13.79       21.88     11.76 o 
   4  13   3       81.22       98.86     10.97 o 
   5  13   3      174.29      201.42     10.96 o 
   6  13   3       46.32       46.12     19.85 o 
   2  14   3       43.91       37.01     18.52 o 
   3  14   3       39.31       41.03     13.06 o 
   4  14   3       23.76       15.98     17.99 o 
   2   0   4     6873.83     7169.60    110.81 o 
   3   0   4       39.67       38.89      1.68 o 
   4   0   4      705.40      707.30     12.00 o 
   5   0   4      933.26      949.13     10.33 o 
   6   0   4      211.49      215.86      4.73 o 
   7   0   4        4.52        6.23      2.87 o 
   8   0   4     1349.76     1438.64     20.76 o 
   9   0   4       69.30       64.36      4.91 o 
  10   0   4       12.83       14.80      5.10 o 
  11   0   4        3.10        3.02      5.91 o 
  12   0   4        2.78       -1.05      6.56 o 
   2   1   4      418.08      434.34      3.99 o 
   3   1   4     2207.24     2322.84     14.18 o 
   4   1   4      293.66      305.89      2.83 o 
   5   1   4      932.11      951.09      6.88 o 
   6   1   4      136.80      125.52      2.44 o 
   7   1   4      825.04      838.80      6.65 o 
   8   1   4      658.26      672.52      8.83 o 
   9   1   4       82.66       71.10      3.93 o 
  10   1   4        2.24        3.26      3.56 o 
  11   1   4        6.48        5.92      4.30 o 
  12   1   4        1.36        2.83      4.59 o 
   0   2   4      614.04      654.06      8.89 o 
   1   2   4      379.17      389.46      3.42 o 
   2   2   4     5826.69     5909.99     50.05 o 
   3   2   4      386.55      395.09      3.57 o 
   4   2   4     4033.59     4328.33     23.83 o 
   5   2   4      570.48      566.20      4.24 o 
   6   2   4       59.88       48.65      2.56 o 
   7   2   4      380.93      374.21      8.20 o 
   8   2   4      269.02      244.16      4.15 o 
   9   2   4      443.39      453.07      5.91 o 
  10   2   4      484.41      479.14     11.68 o 
  11   2   4       41.33       35.64      5.48 o 
  12   2   4       22.68       22.37      5.87 o 
   0   3   4      345.16      367.66      7.45 o 
   1   3   4     2460.84     2635.16     34.76 o 
   2   3   4     5214.78     5469.26     49.40 o 
   3   3   4      270.44      279.72      3.91 o 
   4   3   4     1479.10     1516.59     13.97 o 
   5   3   4       56.32       56.54      1.97 o 
   6   3   4       59.13       66.65      2.47 o 
   7   3   4      213.21      203.16      4.20 o 
   8   3   4       17.13       15.47      2.83 o 
   9   3   4      328.15      348.57      6.97 o 
  10   3   4       10.69        8.59      3.95 o 
  11   3   4       13.66       12.28      4.70 o 
  12   3   4       59.63       66.02      7.96 o 
   0   4   4      945.81      978.59      6.03 o 
   1   4   4     2341.49     2440.84     19.93 o 
   2   4   4      295.08      285.04      3.22 o 
   3   4   4     3542.32     3746.31     25.58 o 
   4   4   4      135.79      117.93      2.03 o 
   5   4   4      152.91      144.18      2.60 o 
   6   4   4      174.64      182.04      3.31 o 
   7   4   4       19.80       18.77      2.42 o 
   8   4   4      152.35      144.08      4.14 o 
   9   4   4      443.27      449.63      7.86 o 
  10   4   4      142.87      139.18      5.90 o 
  11   4   4       35.91       27.18      5.03 o 
  12   4   4       37.19       31.26      6.62 o 
   0   5   4      777.46      817.34     11.82 o 
   1   5   4      201.93      201.78      3.07 o 
   2   5   4      767.11      792.07      5.33 o 
   3   5   4      317.15      334.52      5.46 o 
   4   5   4      271.56      258.33      2.92 o 
   5   5   4      416.77      440.86      4.06 o 
   6   5   4       59.20       57.98      2.87 o 
   7   5   4       23.62       22.02      2.70 o 
   8   5   4     1767.58     1913.97     40.80 o 
   9   5   4       11.27        7.51      3.98 o 
  10   5   4       61.96       62.66      5.90 o 
  11   5   4        1.56        4.03      5.45 o 
  12   5   4       48.15       43.22     17.00 o 
   0   6   4      642.91      632.86      9.18 o 
   1   6   4      525.13      499.06      7.95 o 
   2   6   4      970.83      961.74     11.19 o 
   3   6   4      935.26      940.70      8.53 o 
   4   6   4      271.00      270.63      3.98 o 
   5   6   4      582.48      583.88      6.20 o 
   6   6   4      310.20      328.42      4.66 o 
   7   6   4      189.93      205.79      4.86 o 
   8   6   4      146.76      127.18      5.56 o 
   9   6   4      192.89      208.21      7.43 o 
  10   6   4       48.07       52.88      6.39 o 
  11   6   4       56.75       52.72      8.15 o 
   0   7   4       81.93       73.30      4.33 o 
   1   7   4      331.43      311.83      4.85 o 
   2   7   4      469.59      437.87     11.31 o 
   3   7   4      208.57      193.10      6.79 o 
   4   7   4       59.88       76.29      4.46 o 
   5   7   4     1409.33     1421.00     29.08 o 
   6   7   4       73.10       69.99      5.15 o 
   7   7   4      184.24      183.41      6.50 o 
   8   7   4       49.99       45.91      5.79 o 
   9   7   4       17.52        8.72      5.20 o 
  10   7   4       20.25       10.46      8.15 o 
  11   7   4       13.86       11.38      8.83 o 
   0   8   4       17.09       12.06      4.61 o 
   1   8   4       40.05       31.71      3.96 o 
   2   8   4     1576.83     1580.74     25.70 o 
   3   8   4      132.11      121.93      6.74 o 
   4   8   4      337.14      307.05      6.80 o 
   5   8   4       96.28       70.44      5.19 o 
   6   8   4      105.15      108.86      6.37 o 
   7   8   4       34.69       33.40      5.53 o 
   8   8   4      116.93      117.55      8.32 o 
   9   8   4       39.18       41.90      9.57 o 
  10   8   4      248.95      281.16     11.91 o 
   0   9   4       14.19       11.46      4.59 o 
   1   9   4      449.47      458.49      9.59 o 
   2   9   4      128.89      120.08      7.92 o 
   3   9   4       29.14       37.33      7.91 o 
   4   9   4      365.60      371.20      8.42 o 
   5   9   4      117.88      103.37      6.36 o 
   6   9   4      272.84      288.15      8.40 o 
   7   9   4      156.13      158.61     10.96 o 
   8   9   4      190.25      213.59     10.62 o 
   9   9   4      296.14      326.40     12.25 o 
  10   9   4        3.43        5.19     10.71 o 
   0  10   4      171.32      151.42     12.48 o 
   1  10   4       12.76       14.96      6.10 o 
   2  10   4      136.89      128.15      9.00 o 
   3  10   4      101.53       70.12      9.91 o 
   4  10   4      105.03       95.72      7.54 o 
   5  10   4      364.00      386.64     14.65 o 
   6  10   4        0.16        2.70      5.16 o 
   7  10   4      257.68      291.80     11.39 o 
   8  10   4       14.99       17.84      8.53 o 
   9  10   4       61.98       67.08     12.16 o 
   0  11   4       48.37       46.26     12.50 o 
   1  11   4       78.99       72.50      8.56 o 
   2  11   4       36.98       32.53      7.62 o 
   3  11   4      157.82      159.79      9.70 o 
   4  11   4      167.61      160.48      8.51 o 
   5  11   4      100.78       95.70      7.33 o 
   6  11   4       87.19      103.38     10.16 o 
   7  11   4      121.05      123.29     10.51 o 
   8  11   4      271.07      291.86     13.41 o 
   1  12   4      100.22       79.84     12.10 o 
   2  12   4      166.67      180.18     12.28 o 
   3  12   4      118.51      118.87     10.95 o 
   4  12   4       96.21       93.24      9.71 o 
   5  12   4      108.03      105.69      8.71 o 
   6  12   4      233.23      233.15     16.09 o 
   7  12   4       25.02       31.71     10.12 o 
   1  13   4       38.07       49.49     16.79 o 
   2  13   4      282.99      293.75     39.41 o 
   3  13   4      181.42      189.09     30.56 o 
   4  13   4       39.85       31.70      9.53 o 
   5  13   4      261.28      291.11     13.92 o 
   6  13   4       10.22       11.28     16.46 o 
   2  14   4      134.99      109.58     19.55 o 
   3  14   4      157.13      177.43     23.39 o 
   2   0   5     1317.71     1207.92     21.00 o 
   3   0   5      682.89      693.77      7.82 o 
   4   0   5     6683.15     6977.48     31.23 o 
   5   0   5       18.19       17.07      2.07 o 
   6   0   5      304.41      261.64      4.37 o 
   7   0   5      259.07      252.58      8.69 o 
   8   0   5      829.15      818.38     15.54 o 
   9   0   5       48.94       47.83      5.57 o 
  10   0   5        6.37        4.13      4.75 o 
  11   0   5       10.37        7.35      6.58 o 
  12   0   5       86.78       89.32      9.48 o 
   1   1   5       17.06       15.76      1.04 o 
   2   1   5      634.23      601.17      3.15 o 
   3   1   5      134.89      156.12      2.12 o 
   4   1   5        7.37        6.11      0.95 o 
   5   1   5      910.89      935.79      7.15 o 
   6   1   5       25.78       23.49      2.07 o 
   7   1   5     1004.92     1047.65     16.16 o 
   8   1   5      184.96      176.09      3.67 o 
   9   1   5       53.51       48.67      3.74 o 
  10   1   5       81.41       63.93      4.33 o 
  11   1   5       13.29       11.94      4.64 o 
  12   1   5       54.75       41.98      6.74 o 
   0   2   5       64.22       54.84      2.38 o 
   1   2   5      344.30      363.07      2.30 o 
   2   2   5     4398.60     4686.58     42.26 o 
   3   2   5      556.61      585.03      4.52 o 
   4   2   5      289.41      264.18      3.01 o 
   5   2   5      220.25      233.21      2.47 o 
   6   2   5      826.32      835.74      9.91 o 
   7   2   5      693.73      704.12     12.83 o 
   8   2   5       32.24       27.34      3.23 o 
   9   2   5      240.97      232.61      4.78 o 
  10   2   5       68.05       69.63      4.79 o 
  11   2   5        8.77        7.74      4.57 o 
  12   2   5        9.55        5.64      4.64 o 
   0   3   5      161.62      128.02      5.56 o 
   1   3   5      758.87      798.78      7.91 o 
   2   3   5      903.54      907.79      6.95 o 
   3   3   5     1602.23     1686.09     12.93 o 
   4   3   5      913.65      986.29      7.33 o 
   5   3   5     1856.19     1885.31     14.17 o 
   6   3   5       25.67       19.56      2.07 o 
   7   3   5       57.57       59.98      3.06 o 
   8   3   5      744.60      775.18      7.20 o 
   9   3   5      228.75      219.20      7.72 o 
  10   3   5      133.37      127.31      5.24 o 
  11   3   5       67.01       61.89      6.49 o 
  12   3   5       91.71       78.43      7.10 o 
   0   4   5     2596.84     2801.91     11.10 o 
   1   4   5     5229.67     5546.18     31.73 o 
   2   4   5     1507.99     1551.37      8.02 o 
   3   4   5      701.51      752.29      7.84 o 
   4   4   5      138.34      131.79      1.95 o 
   5   4   5       69.98       83.67      4.78 o 
   6   4   5      221.16      232.62      3.53 o 
   7   4   5      502.69      507.31      4.81 o 
   8   4   5      333.91      324.47      4.67 o 
   9   4   5       79.43       76.44      4.66 o 
  10   4   5      171.43      168.15      5.51 o 
  11   4   5      206.02      202.37      7.10 o 
  12   4   5       18.07       15.68      6.46 o 
   0   5   5     5276.35     5484.56     57.28 o 
   1   5   5      107.69       99.99      2.63 o 
   2   5   5       81.49       72.63      2.87 o 
   3   5   5      152.27      151.06      2.23 o 
   4   5   5      103.00       98.76      2.11 o 
   5   5   5      310.85      316.62      5.13 o 
   6   5   5     2150.91     2342.00     35.54 o 
   7   5   5       35.80       27.96      3.00 o 
   8   5   5      196.29      175.06      6.25 o 
   9   5   5       15.86       15.29      4.19 o 
  10   5   5       13.02       13.14      4.79 o 
  11   5   5        4.74        5.11      5.23 o 
   0   6   5     3011.40     3197.03     34.17 o 
   1   6   5      971.54      973.83     13.55 o 
   2   6   5      446.39      446.60      7.92 o 
   3   6   5      426.14      461.57     13.30 o 
   4   6   5       81.23       72.86      3.25 o 
   5   6   5      142.31      129.70      3.38 o 
   6   6   5      198.39      192.54      6.09 o 
   7   6   5     1244.04     1296.01     25.53 o 
   8   6   5      257.63      228.90      6.69 o 
   9   6   5      140.14      138.88      5.89 o 
  10   6   5      204.98      206.12      7.56 o 
  11   6   5       52.29       58.65      7.99 o 
   0   7   5        3.70        4.19      3.51 o 
   1   7   5      393.39      370.99      9.40 o 
   2   7   5       15.46       12.00      3.77 o 
   3   7   5      387.50      396.23      8.22 o 
   4   7   5      255.46      247.52      6.79 o 
   5   7   5      174.08      188.48      8.27 o 
   6   7   5       33.68       40.20      4.80 o 
   7   7   5      156.72      146.24      6.20 o 
   8   7   5       19.38       13.29      5.06 o 
   9   7   5       81.95       73.66      7.05 o 
  10   7   5        5.78        2.70      7.81 o 
  11   7   5       83.29       80.61     11.75 o 
   0   8   5      241.82      193.05      8.79 o 
   1   8   5       34.82       43.01      4.26 o 
   2   8   5      726.98      727.63     19.51 o 
   3   8   5      584.40      562.93     19.94 o 
   4   8   5      500.45      492.85     17.71 o 
   5   8   5      333.72      285.84      7.18 o 
   6   8   5       97.02       84.19      6.28 o 
   7   8   5       26.64       24.52      6.36 o 
   8   8   5       21.90       26.63      7.65 o 
   9   8   5       27.35       29.03      8.63 o 
  10   8   5       91.87      110.08     11.45 o 
   0   9   5      226.82      210.84      8.41 o 
   1   9   5      317.99      253.20     32.07 o 
   2   9   5      208.44      207.33     14.08 o 
   3   9   5       56.95       53.24      7.08 o 
   4   9   5      263.60      275.39      8.20 o 
   5   9   5      297.41      305.75      9.49 o 
   6   9   5       16.36       16.12      5.40 o 
   7   9   5        3.78        5.33      6.63 o 
   8   9   5       22.62       18.22      8.07 o 
   9   9   5       50.88       56.20      9.94 o 
  10   9   5       25.29       19.77     10.72 o 
   0  10   5     1362.15     1597.71     24.32 o 
   1  10   5      181.20      201.60     10.20 o 
   2  10   5      280.43      282.04     10.17 o 
   3  10   5       54.89       47.47      9.57 o 
   4  10   5      165.33      159.30      8.56 o 
   5  10   5       36.30       32.25      5.71 o 
   6  10   5       45.26       54.38      7.63 o 
   7  10   5      358.30      362.09     17.60 o 
   8  10   5       54.73       63.08     10.13 o 
   9  10   5       10.96       10.78      9.36 o 
   0  11   5      195.58      181.61     14.25 o 
   1  11   5       26.87       17.99      7.08 o 
   2  11   5       42.31       43.50      7.91 o 
   3  11   5       70.17       72.14      8.89 o 
   4  11   5       21.23       23.70      7.50 o 
   5  11   5       10.14        9.83      6.02 o 
   6  11   5       88.61       86.11      8.48 o 
   7  11   5       86.27      101.84     10.82 o 
   8  11   5       19.66        9.52      8.40 o 
   1  12   5        3.86        8.15     11.09 o 
   2  12   5       42.87       55.49     10.32 o 
   3  12   5       89.70       86.10     13.30 o 
   4  12   5       32.58       45.67      8.93 o 
   5  12   5      340.19      350.15     24.59 o 
   6  12   5      193.03      198.74     12.14 o 
   7  12   5        0.81        1.82      8.73 o 
   1  13   5       17.96       14.82     13.85 o 
   2  13   5      137.64      134.81     36.79 o 
   3  13   5      139.97      142.30     14.50 o 
   4  13   5       39.79       31.76     10.41 o 
   5  13   5       25.15       29.19      9.85 o 
   2  14   5      168.67      177.15     22.76 o 
   3  14   5       20.95       19.06     11.96 o 
   1   0   6      143.43      136.36      4.11 o 
   2   0   6     6505.87     6349.02    101.30 o 
   3   0   6       12.76       12.20      1.65 o 
   4   0   6     4145.84     4581.07     30.20 o 
   5   0   6     1137.22     1168.78     13.48 o 
   6   0   6      222.92      203.09      4.37 o 
   7   0   6        0.06        1.82      2.64 o 
   8   0   6      907.04      964.21     16.04 o 
   9   0   6       14.44       14.14      4.43 o 
  10   0   6       62.69       60.68      7.93 o 
  11   0   6       30.36       24.68      7.28 o 
  12   0   6       26.24       17.06      8.67 o 
   0   1   6      295.46      305.11      5.17 o 
   1   1   6     1935.69     1727.56     11.34 o 
   2   1   6      853.10      796.38      4.78 o 
   3   1   6     1769.77     1974.10     10.39 o 
   4   1   6      963.89     1036.07      7.03 o 
   5   1   6      263.79      265.18      4.10 o 
   6   1   6      133.65      120.93      2.43 o 
   7   1   6      137.23      136.41      4.15 o 
   8   1   6      131.26      130.57      3.78 o 
   9   1   6       32.69       31.37      3.63 o 
  10   1   6       62.32       59.85      5.09 o 
  11   1   6       10.81       11.72      4.57 o 
  12   1   6       67.29       47.40      6.37 o 
   0   2   6       35.13       16.61      2.12 o 
   1   2   6     8541.24     8532.90     46.30 o 
   2   2   6     8529.46     8533.65     80.36 o 
   3   2   6      707.44      798.31      6.87 o 
   4   2   6       30.59       26.56      1.43 o 
   5   2   6      363.01      357.15      4.25 o 
   6   2   6      471.33      449.63      4.01 o 
   7   2   6      142.71      129.27      3.18 o 
   8   2   6       90.44       81.46      3.60 o 
   9   2   6      244.20      244.43      5.25 o 
  10   2   6      432.51      435.80     10.19 o 
  11   2   6       54.05       48.84      6.43 o 
  12   2   6        5.87        2.87      4.96 o 
   0   3   6       11.48       16.84      2.22 o 
   1   3   6     2770.29     2957.67     21.86 o 
   2   3   6       14.82       18.13      1.15 o 
   3   3   6      416.49      404.74      6.18 o 
   4   3   6     2122.81     2304.40     25.75 o 
   5   3   6       35.47       31.72      1.91 o 
   6   3   6       46.78       43.36      2.39 o 
   7   3   6      118.74      120.64      4.40 o 
   8   3   6       17.57       20.47      3.13 o 
   9   3   6      213.52      211.39      5.25 o 
  10   3   6      166.06      163.18      5.75 o 
  11   3   6       43.17       46.86      6.26 o 
  12   3   6      112.39      119.72      8.45 o 
   0   4   6     5252.68     5633.66     35.66 o 
   1   4   6     6954.07     7476.64     42.58 o 
   2   4   6      791.76      850.27      9.66 o 
   3   4   6     2749.06     3027.94     18.89 o 
   4   4   6     1328.50     1388.78     12.48 o 
   5   4   6      231.86      254.10      5.54 o 
   6   4   6      182.19      184.12      3.21 o 
   7   4   6      253.92      246.45      3.86 o 
   8   4   6      149.29      148.29      4.91 o 
   9   4   6      430.59      458.11      6.56 o 
  10   4   6       61.36       59.78      4.87 o 
  11   4   6       32.92       27.17      5.78 o 
  12   4   6      185.40      194.49      9.50 o 
   0   5   6        0.01        2.14      1.77 o 
   1   5   6       85.24       87.77      2.30 o 
   2   5   6     1645.47     1683.47     23.52 o 
   3   5   6      260.19      247.49      3.93 o 
   4   5   6       70.49       65.58      2.19 o 
   5   5   6      166.06      163.85      3.61 o 
   6   5   6      554.21      577.72     12.08 o 
   7   5   6       48.32       49.79      3.33 o 
   8   5   6      215.98      228.35      5.57 o 
   9   5   6        5.89        7.95      4.21 o 
  10   5   6      368.69      417.10      9.55 o 
  11   5   6       45.65       41.40      7.70 o 
   0   6   6     3948.03     4274.35     62.74 o 
   1   6   6     1037.18     1065.01      9.81 o 
   2   6   6      149.82      140.28      3.96 o 
   3   6   6     1052.20     1066.05     15.24 o 
   4   6   6     1039.74     1094.25     10.08 o 
   5   6   6      668.35      692.76      8.46 o 
   6   6   6       78.72       75.95      3.68 o 
   7   6   6       22.75       15.80      3.27 o 
   8   6   6        5.16        6.88      3.89 o 
   9   6   6       37.34       27.03      5.06 o 
  10   6   6       56.98       53.35      6.52 o 
  11   6   6      304.59      332.34     18.49 o 
   0   7   6       59.13       48.98      4.39 o 
   1   7   6       19.41       13.07      2.74 o 
   2   7   6       44.97       36.27      4.31 o 
   3   7   6     2157.20     2310.42     39.53 o 
   4   7   6      965.68     1066.21     19.54 o 
   5   7   6      132.50      123.04      5.13 o 
   6   7   6       25.27       24.10      4.64 o 
   7   7   6      132.35      129.18      8.16 o 
   8   7   6       24.19       25.10      6.10 o 
   9   7   6       15.78       15.81      7.81 o 
  10   7   6       27.11       30.34      9.63 o 
  11   7   6        0.76        6.44      9.51 o 
   0   8   6      192.43      169.85      7.70 o 
   1   8   6     1958.49     1926.84     40.88 o 
   2   8   6      788.56      882.87     14.48 o 
   3   8   6      233.42      203.71      9.06 o 
   4   8   6      181.28      172.89     12.49 o 
   5   8   6       39.69       36.60      5.10 o 
   6   8   6        1.32        4.28      4.12 o 
   7   8   6       79.66       75.97      8.05 o 
   8   8   6       69.73       67.85      7.85 o 
   9   8   6      192.39      178.35     14.77 o 
  10   8   6       70.13       59.24     10.71 o 
   0   9   6      148.08      126.75     10.28 o 
   1   9   6      453.90      426.55      9.36 o 
   2   9   6       20.58       14.27      5.28 o 
   3   9   6       39.71       36.33      7.14 o 
   4   9   6      552.66      556.18      9.44 o 
   5   9   6      109.06      114.84      6.84 o 
   6   9   6       13.98       11.40      6.59 o 
   7   9   6        3.03        6.28      6.64 o 
   8   9   6       24.78       17.24      8.21 o 
   9   9   6      135.67      173.81     12.25 o 
  10   9   6       27.76       10.70     11.90 o 
   0  10   6     2246.36     2460.33     29.59 o 
   1  10   6       21.41       14.22      6.37 o 
   2  10   6      570.42      562.73     11.93 o 
   3  10   6       78.60       68.71      8.22 o 
   4  10   6       65.88       65.50      7.59 o 
   5  10   6       42.01       43.26      5.58 o 
   6  10   6       67.63       76.06      9.33 o 
   7  10   6      224.91      273.50     12.21 o 
   8  10   6      129.89      138.55     16.79 o 
   9  10   6       78.39       82.54     12.67 o 
   0  11   6       10.14        9.24     10.11 o 
   1  11   6       47.49       39.50      7.66 o 
   2  11   6       25.31       23.29      6.84 o 
   3  11   6       54.47       65.04     10.09 o 
   4  11   6        2.64        2.16      6.64 o 
   5  11   6       15.07       18.05      7.09 o 
   6  11   6      303.07      302.77     11.84 o 
   7  11   6        5.53        7.24      8.04 o 
   8  11   6       21.66       14.28      9.11 o 
   1  12   6       18.79       14.97      9.83 o 
   2  12   6      380.48      455.26     21.37 o 
   3  12   6       10.27       20.74     10.78 o 
   4  12   6       47.12       38.51      8.34 o 
   5  12   6       87.53       85.48      9.58 o 
   6  12   6       75.76       85.50     11.84 o 
   7  12   6       22.81       22.51      9.69 o 
   1  13   6       69.30       67.06     16.36 o 
   2  13   6       16.04       24.09     10.91 o 
   3  13   6      167.70      186.90     14.42 o 
   4  13   6       79.92       90.67     10.42 o 
   5  13   6       24.94       18.73     10.05 o 
   2  14   6       42.11       38.07     17.26 o 
   3  14   6       54.41       49.30     14.73 o 
   1   0   7       94.60       87.61      2.38 o 
   2   0   7      173.53      186.29      3.53 o 
   3   0   7      974.70     1010.04     11.25 o 
   4   0   7      277.15      321.91      3.55 o 
   5   0   7       19.20       21.65      2.22 o 
   6   0   7       80.62       75.15      3.58 o 
   7   0   7      283.67      280.74      6.61 o 
   8   0   7        0.06        4.13      3.55 o 
   9   0   7       43.66       40.69      5.55 o 
  10   0   7       30.96       24.93      6.20 o 
  11   0   7        4.13        8.89      6.90 o 
  12   0   7       37.32       41.72      9.54 o 
   0   1   7      834.15      808.48      6.71 o 
   1   1   7       74.06       69.60      2.42 o 
   2   1   7     4962.64     4982.20     39.67 o 
   3   1   7      207.22      230.78      3.13 o 
   4   1   7      903.99      952.49      7.73 o 
   5   1   7     1343.07     1391.58     11.77 o 
   6   1   7      372.17      381.83      7.14 o 
   7   1   7      419.00      443.44      7.48 o 
   8   1   7       75.48       68.69      3.61 o 
   9   1   7      176.56      173.01      4.93 o 
  10   1   7       52.01       47.56      4.50 o 
  11   1   7       42.72       49.49      5.26 o 
  12   1   7       20.86       19.40      5.95 o 
   0   2   7      125.51      127.60      3.56 o 
   1   2   7      914.25      953.89      5.78 o 
   2   2   7     1392.05     1442.08     11.96 o 
   3   2   7      156.31      139.01      2.44 o 
   4   2   7     3013.73     3231.48     18.35 o 
   5   2   7      103.87      101.56      2.12 o 
   6   2   7     2618.71     2838.35     15.75 o 
   7   2   7      443.88      440.61      4.94 o 
   8   2   7       33.62       32.77      3.44 o 
   9   2   7       32.72       29.73      3.86 o 
  10   2   7       54.89       44.84      4.96 o 
  11   2   7       67.70       59.88      5.43 o 
  12   2   7        9.46        6.20      5.05 o 
   0   3   7     3604.91     3783.50     25.51 o 
   1   3   7     1776.94     1875.85     14.91 o 
   2   3   7      858.82      924.89      8.92 o 
   3   3   7     1593.67     1651.86     14.12 o 
   4   3   7     3711.53     3943.50     32.38 o 
   5   3   7      241.62      234.59      4.77 o 
   6   3   7       69.34       68.06      2.73 o 
   7   3   7      208.15      201.35      3.52 o 
   8   3   7      882.16      915.80      7.23 o 
   9   3   7      256.71      250.48      8.17 o 
  10   3   7       24.17       21.01      4.62 o 
  11   3   7       16.70       13.50      5.34 o 
  12   3   7        9.07        4.67      4.65 o 
   0   4   7      468.73      480.00      5.99 o 
   1   4   7      903.07      934.37      8.36 o 
   2   4   7      730.24      754.15      8.28 o 
   3   4   7      926.76      942.64     14.84 o 
   4   4   7     1344.09     1414.92     14.77 o 
   5   4   7     2120.53     2316.69     22.87 o 
   6   4   7       55.40       55.11      2.84 o 
   7   4   7      806.67      812.84     20.02 o 
   8   4   7        8.31        6.28      2.87 o 
   9   4   7        0.38        3.49      3.64 o 
  10   4   7       77.00       67.07      4.68 o 
  11   4   7       25.69       22.13      5.36 o 
  12   4   7      124.75      139.50      9.87 o 
   0   5   7     6020.04     6407.35     63.95 o 
   1   5   7       21.77       17.41      1.82 o 
   2   5   7      330.86      358.34      7.06 o 
   3   5   7      229.48      216.88      2.80 o 
   4   5   7       23.04       20.51      2.19 o 
   5   5   7      322.60      313.68     13.36 o 
   6   5   7      218.75      212.00      5.59 o 
   7   5   7       87.32       83.76      4.16 o 
   8   5   7       32.44       35.83      3.78 o 
   9   5   7       38.39       28.47      4.52 o 
  10   5   7      239.27      252.01      6.81 o 
  11   5   7       30.41       28.34      8.07 o 
   0   6   7     1043.98     1022.25     16.33 o 
   1   6   7      356.64      337.44      4.47 o 
   2   6   7     2440.02     2513.43     40.83 o 
   3   6   7     2561.66     2634.10     58.43 o 
   4   6   7      407.51      428.95     12.03 o 
   5   6   7     1821.12     1820.12      9.89 o 
   6   6   7      134.28      115.98      4.43 o 
   7   6   7       63.61       54.02      5.42 o 
   8   6   7       98.07       81.76      5.77 o 
   9   6   7       28.36       25.08      5.10 o 
  10   6   7       88.54       86.36      8.18 o 
  11   6   7       60.74       62.52     10.17 o 
   0   7   7        2.91        2.04      2.88 o 
   1   7   7       51.54       49.73      3.34 o 
   2   7   7      715.99      694.19      8.36 o 
   3   7   7     1655.20     1786.59     41.70 o 
   4   7   7      381.03      383.36      6.11 o 
   5   7   7      372.33      396.14      7.21 o 
   6   7   7       59.31       44.02      5.87 o 
   7   7   7       13.24       13.48      6.00 o 
   8   7   7      195.07      211.24      9.22 o 
   9   7   7       18.65       19.42      7.78 o 
  10   7   7       33.78       36.79      9.71 o 
  11   7   7       60.22       69.25     20.11 o 
   0   8   7        1.70        4.43      4.46 o 
   1   8   7      660.24      471.23      8.77 o 
   2   8   7      536.61      532.64     50.67 o 
   3   8   7       69.07       53.02      6.77 o 
   4   8   7     1348.31     1405.39     13.12 o 
   5   8   7       10.77        9.01      4.02 o 
   6   8   7      304.82      287.06      8.48 o 
   7   8   7      270.92      278.88      8.92 o 
   8   8   7      134.66      118.85     10.50 o 
   9   8   7      119.71      115.17     10.22 o 
  10   8   7       14.52        9.85      8.78 o 
   0   9   7      135.47      132.03     10.24 o 
   1   9   7      349.87      337.34     14.19 o 
   2   9   7      473.08      473.79     10.03 o 
   3   9   7        1.83        2.48      5.02 o 
   4   9   7      429.90      414.79     14.74 o 
   5   9   7       21.40       22.36      5.42 o 
   6   9   7       10.65        7.98      6.53 o 
   7   9   7        3.69        4.64      7.30 o 
   8   9   7       60.09       63.07      8.72 o 
   9   9   7      445.47      522.27     15.75 o 
   0  10   7       18.41       10.67      9.47 o 
   1  10   7       35.42       34.90      6.06 o 
   2  10   7       50.49       53.07      8.50 o 
   3  10   7       95.06       81.53      7.90 o 
   4  10   7      211.31      222.98      7.88 o 
   5  10   7       42.04       38.76      7.21 o 
   6  10   7      103.69      105.50      7.58 o 
   7  10   7      364.56      460.49     16.81 o 
   8  10   7       98.75      105.76     11.44 o 
   9  10   7       45.08       30.73      9.86 o 
   0  11   7        0.92        0.41      8.71 o 
   1  11   7       26.38       23.37      9.25 o 
   2  11   7       76.32       54.67      9.01 o 
   3  11   7      149.71      161.85     12.15 o 
   4  11   7      131.26      132.24      9.10 o 
   5  11   7       69.57       75.57      8.88 o 
   6  11   7      117.54      115.60      9.22 o 
   7  11   7       82.44       77.41     10.70 o 
   8  11   7       24.89       20.96     10.39 o 
   1  12   7       69.77       56.53     12.09 o 
   2  12   7      272.22      261.18     11.20 o 
   3  12   7      213.05      213.52     11.07 o 
   4  12   7      152.41      174.07     10.05 o 
   5  12   7       72.50       82.85     10.02 o 
   6  12   7      232.81      240.86     11.98 o 
   7  12   7       24.24       26.52     11.00 o 
   1  13   7      211.88      232.36     18.22 o 
   2  13   7       30.50       21.10     16.39 o 
   3  13   7       40.28       34.32     11.85 o 
   4  13   7      141.62      151.60     10.93 o 
   5  13   7      114.85      125.79     11.78 o 
   2  14   7        0.97        1.38     15.34 o 
   3  14   7        4.79        2.47     10.22 o 
   0   0   8      756.32      715.04     17.75 o 
   1   0   8      219.05      211.74      3.16 o 
   2   0   8     2686.64     2772.19     41.11 o 
   3   0   8       84.92       92.43      2.94 o 
   4   0   8     2204.84     2230.76     23.56 o 
   5   0   8     1404.14     1481.48     18.04 o 
   6   0   8      117.56       85.04      3.45 o 
   7   0   8       28.61       23.84      3.21 o 
   8   0   8     2372.00     2374.76     56.77 o 
   9   0   8       11.40        7.81      5.11 o 
  10   0   8        3.35        7.59      5.67 o 
  11   0   8       12.92       15.35      6.78 o 
  12   0   8       19.63       13.49      7.39 o 
   0   1   8      158.05      160.42      2.90 o 
   1   1   8     1958.35     2089.37     13.93 o 
   2   1   8      919.21      967.70     10.43 o 
   3   1   8     1007.66     1057.49      9.08 o 
   4   1   8      819.27      927.41      8.39 o 
   5   1   8     1109.16     1163.65      9.97 o 
   6   1   8      192.73      185.48      3.83 o 
   7   1   8      546.34      530.96      8.35 o 
   8   1   8       54.23       52.36      3.57 o 
   9   1   8        8.93        7.23      3.71 o 
  10   1   8       50.41       41.60      4.56 o 
  11   1   8      228.33      239.73      6.95 o 
  12   1   8        4.10        3.97      4.93 o 
   0   2   8      520.11      630.39      5.12 o 
   1   2   8      554.74      581.62      5.45 o 
   2   2   8     3281.53     3447.83     28.20 o 
   3   2   8      778.46      803.33      8.97 o 
   4   2   8      198.75      211.01      2.81 o 
   5   2   8      199.89      196.40      2.42 o 
   6   2   8     3042.04     3037.70     23.37 o 
   7   2   8      263.37      254.31      4.34 o 
   8   2   8      160.02      155.03      4.44 o 
   9   2   8      312.35      306.16      5.84 o 
  10   2   8        0.54        1.26      3.48 o 
  11   2   8       23.19       18.93      5.21 o 
  12   2   8       24.75       14.03      5.62 o 
   0   3   8       35.02       33.71      3.12 o 
   1   3   8     1615.56     1744.82     15.06 o 
   2   3   8      741.28      815.63      8.50 o 
   3   3   8      704.57      747.31      6.06 o 
   4   3   8      271.10      279.29      3.82 o 
   5   3   8      455.87      478.95      7.75 o 
   6   3   8     3015.85     3033.13     22.85 o 
   7   3   8      450.78      438.34      8.04 o 
   8   3   8       34.59       34.74      3.32 o 
   9   3   8      190.00      202.45      5.55 o 
  10   3   8      203.07      202.79      6.66 o 
  11   3   8      145.14      138.32      7.16 o 
  12   3   8       82.55       85.99      7.93 o 
   0   4   8      221.08      196.90      3.26 o 
   1   4   8     1067.25     1115.49      9.83 o 
   2   4   8      191.80      186.82      3.86 o 
   3   4   8      878.04      944.45     13.44 o 
   4   4   8      189.25      189.98      4.17 o 
   5   4   8     1952.94     2014.24     29.97 o 
   6   4   8      150.92      139.61      3.63 o 
   7   4   8     1222.89     1281.35     14.24 o 
   8   4   8      348.11      345.58      5.44 o 
   9   4   8      323.69      335.06      5.92 o 
  10   4   8       36.10       34.87      4.95 o 
  11   4   8       38.96       30.68      5.71 o 
  12   4   8      105.26       82.93     12.57 o 
   0   5   8     1645.32     1811.55     44.64 o 
   1   5   8       92.06       88.70      1.91 o 
   2   5   8     2594.70     2711.31     19.35 o 
   3   5   8        1.37        3.36      1.53 o 
   4   5   8     3189.10     3412.39     29.02 o 
   5   5   8      327.53      334.82      8.04 o 
   6   5   8      514.43      530.03      8.51 o 
   7   5   8        9.40       10.43      3.11 o 
   8   5   8      100.87       92.84      4.94 o 
   9   5   8       19.03       18.48      3.98 o 
  10   5   8      371.17      423.80      8.85 o 
  11   5   8       12.47       10.74      7.35 o 
   0   6   8     1833.58     1822.74     22.90 o 
   1   6   8       76.85       71.15      3.06 o 
   2   6   8      669.66      686.34     14.41 o 
   3   6   8     1915.44     2015.59     15.11 o 
   4   6   8      668.49      664.41      8.22 o 
   5   6   8      636.44      605.41     16.32 o 
   6   6   8       64.03       52.83      4.57 o 
   7   6   8      151.69      147.17      8.70 o 
   8   6   8       42.49       33.79      5.04 o 
   9   6   8       16.45       15.11      6.03 o 
  10   6   8       73.22       67.39      8.62 o 
  11   6   8       95.07      100.81     11.28 o 
   0   7   8       48.36       46.80      5.11 o 
   1   7   8     1271.68     1336.27     12.90 o 
   2   7   8      643.78      643.23     10.25 o 
   3   7   8      271.07      240.13      8.88 o 
   4   7   8      312.05      294.54      7.82 o 
   5   7   8      436.08      385.93     12.49 o 
   6   7   8      256.36      247.99      9.47 o 
   7   7   8       73.11       75.28      7.15 o 
   8   7   8       94.21       94.78      8.62 o 
   9   7   8       51.33       54.52      8.36 o 
  10   7   8      104.44      120.92     12.30 o 
  11   7   8      289.57      317.86     20.15 o 
   0   8   8      597.88      617.65     17.28 o 
   1   8   8       78.49       72.16      4.95 o 
   2   8   8     1113.97     1010.21     36.06 o 
   3   8   8       61.26       55.82      6.41 o 
   4   8   8      207.97      199.60      6.52 o 
   5   8   8       53.81       64.02      6.62 o 
   6   8   8     1144.52     1262.98     27.71 o 
   7   8   8      452.83      492.40     24.58 o 
   8   8   8       87.11       90.37      7.91 o 
   9   8   8      110.83      108.77     10.62 o 
  10   8   8        4.17        2.21      8.26 o 
   0   9   8       47.42       35.27      7.47 o 
   1   9   8      182.90      150.39      9.23 o 
   2   9   8      215.19      214.62      8.19 o 
   3   9   8      329.59      341.04      9.38 o 
   4   9   8       94.09       93.27      7.14 o 
   5   9   8      195.67      211.86      8.18 o 
   6   9   8      181.33      187.07     12.63 o 
   7   9   8       13.02        7.54      6.74 o 
   8   9   8       30.83       28.29      9.06 o 
   9   9   8       62.06       74.86     11.17 o 
   0  10   8       36.84       32.82      9.27 o 
   1  10   8      308.79      322.30     12.26 o 
   2  10   8       92.03       89.38     13.20 o 
   3  10   8       39.19       26.01      6.61 o 
   4  10   8      169.16      181.92      9.46 o 
   5  10   8       70.93       66.69      8.20 o 
   6  10   8      158.81      150.29      7.81 o 
   7  10   8       67.53       71.62      9.06 o 
   8  10   8      327.06      359.62     13.81 o 
   9  10   8      170.86      179.80     17.02 o 
   0  11   8      186.98      144.07     14.41 o 
   1  11   8       55.35       47.47     12.27 o 
   2  11   8      275.78      276.74     13.58 o 
   3  11   8       22.13       20.40      8.78 o 
   4  11   8      282.44      297.25      9.62 o 
   5  11   8      156.01      183.24     10.48 o 
   6  11   8       71.64       76.45      9.59 o 
   7  11   8       54.87       59.69     10.67 o 
   8  11   8       10.09        3.92      9.36 o 
   1  12   8       41.86       41.34     12.57 o 
   2  12   8      470.82      583.53     15.22 o 
   3  12   8      140.03      133.81     11.13 o 
   4  12   8        9.36        9.57      7.47 o 
   5  12   8       46.12       37.18     10.11 o 
   6  12   8      103.62      131.03     11.57 o 
   7  12   8        8.05        7.63     11.05 o 
   1  13   8       17.07       13.86     16.22 o 
   2  13   8       60.88       32.14     15.21 o 
   3  13   8       31.71       34.60     12.77 o 
   4  13   8       66.08       67.49     11.32 o 
   5  13   8        0.26        5.36      7.83 o 
   2  14   8       74.87      101.22     19.49 o 
   3  14   8        0.55       -2.54     16.44 o 
   1   0   9      299.44      289.39      4.73 o 
   2   0   9    33100.76    30990.42    240.00 o 
   3   0   9      759.09      760.00      8.66 o 
   4   0   9     2323.02     2532.20     26.50 o 
   5   0   9       25.26       23.26      2.44 o 
   6   0   9       99.05       91.13      4.77 o 
   7   0   9      150.55      140.32      4.76 o 
   8   0   9      464.90      462.15     16.47 o 
   9   0   9       27.79       24.75      5.69 o 
  10   0   9       45.39       35.68      5.35 o 
  11   0   9        9.34       10.22      6.19 o 
  12   0   9      406.16      412.39     11.45 o 
   0   1   9     2916.19     2820.89     18.58 o 
   1   1   9     4404.74     4839.94     28.84 o 
   2   1   9     9833.97    10286.70     70.98 o 
   3   1   9     1551.35     1625.88      8.64 o 
   4   1   9      340.00      358.36      4.71 o 
   5   1   9     1882.83     1987.53     14.98 o 
   6   1   9      745.30      761.63      6.38 o 
   7   1   9      475.50      499.62      5.70 o 
   8   1   9      112.26      103.92      4.67 o 
   9   1   9       20.08       19.59      3.87 o 
  10   1   9        8.69        8.98      4.60 o 
  11   1   9       37.49       37.60      5.84 o 
  12   1   9       48.53       38.32      6.82 o 
   0   2   9      485.67      468.69      3.84 o 
   1   2   9     5423.85     5750.68     32.52 o 
   2   2   9     2523.71     2504.79     14.54 o 
   3   2   9     1936.38     2131.21     13.16 o 
   4   2   9      693.91      757.97      6.09 o 
   5   2   9       13.89       15.74      1.59 o 
   6   2   9     2187.80     2280.32     18.21 o 
   7   2   9     1134.35     1177.92     18.90 o 
   8   2   9      675.30      693.88     10.69 o 
   9   2   9       93.77       84.25      5.11 o 
  10   2   9       64.85       56.73      5.18 o 
  11   2   9       60.19       54.11      6.42 o 
  12   2   9       62.72       43.64      6.30 o 
   0   3   9     5359.73     5477.40     42.02 o 
   1   3   9      468.32      473.24      5.54 o 
   2   3   9      141.36      142.47      2.45 o 
   3   3   9      539.07      573.25     10.42 o 
   4   3   9     1057.11     1072.29     11.40 o 
   5   3   9      279.49      283.70      4.48 o 
   6   3   9     1004.07     1023.63     12.41 o 
   7   3   9      214.16      214.39      4.03 o 
   8   3   9      175.48      174.79      5.45 o 
   9   3   9       43.30       42.85      4.37 o 
  10   3   9       14.69       13.77      4.81 o 
  11   3   9       29.15       21.59      5.41 o 
  12   3   9       10.77        5.79      5.26 o 
   0   4   9      141.64      148.08      7.96 o 
   1   4   9     1233.01     1212.44     12.37 o 
   2   4   9     1626.46     1669.47     19.53 o 
   3   4   9     4560.15     4833.43     46.00 o 
   4   4   9     2027.65     2099.70     27.50 o 
   5   4   9      525.90      564.21      8.23 o 
   6   4   9      226.35      224.32      3.59 o 
   7   4   9      784.05      825.55     15.70 o 
   8   4   9      225.43      227.41      5.07 o 
   9   4   9       59.79       54.04      4.66 o 
  10   4   9       82.25       80.78      5.04 o 
  11   4   9      183.63      186.53      8.66 o 
  12   4   9       83.42       66.63     16.75 o 
   0   5   9       16.34       14.65      2.32 o 
   1   5   9      467.42      582.63      5.58 o 
   2   5   9     2820.39     2897.79     18.76 o 
   3   5   9     1406.39     1514.40     13.70 o 
   4   5   9      184.96      184.30      2.90 o 
   5   5   9      194.16      186.50      3.98 o 
   6   5   9      161.44      164.17      5.37 o 
   7   5   9       20.54       17.74      3.38 o 
   8   5   9       55.01       53.05      4.83 o 
   9   5   9       93.50       96.20      5.85 o 
  10   5   9       40.98       48.69      6.72 o 
  11   5   9      259.03      279.79     10.87 o 
   0   6   9       10.15       12.35      4.10 o 
   1   6   9     3539.62     3726.79     43.45 o 
   2   6   9     2940.08     2957.54     17.11 o 
   3   6   9     2407.41     2485.13     17.22 o 
   4   6   9      680.35      641.61     18.24 o 
   5   6   9      519.21      498.17      9.95 o 
   6   6   9       98.63       99.20      5.23 o 
   7   6   9      237.73      218.05     10.02 o 
   8   6   9        5.12        4.83      4.83 o 
   9   6   9       44.57       47.89      6.38 o 
  10   6   9        6.25        7.46      7.31 o 
  11   6   9      120.15      117.84     11.64 o 
   0   7   9       15.57       18.94      4.28 o 
   1   7   9      786.66      755.55     13.35 o 
   2   7   9      462.09      427.29     10.21 o 
   3   7   9       88.27       80.28      6.01 o 
   4   7   9       47.91       43.00      4.06 o 
   5   7   9      790.79      808.32     12.29 o 
   6   7   9       24.97       25.60      5.65 o 
   7   7   9       64.59       66.73      7.41 o 
   8   7   9        0.07        3.83      6.46 o 
   9   7   9        2.72        4.65      6.67 o 
  10   7   9      240.30      246.54     17.02 o 
   0   8   9        2.14       -2.30      5.35 o 
   1   8   9      502.20      498.12      7.26 o 
   2   8   9      809.99      823.48     19.36 o 
   3   8   9       37.02       33.93      6.08 o 
   4   8   9      543.07      549.44      8.80 o 
   5   8   9      170.09      170.36      7.29 o 
   6   8   9      511.24      532.04     22.49 o 
   7   8   9       41.53       46.99      7.60 o 
   8   8   9      120.11      113.27     12.62 o 
   9   8   9        9.21       10.66      8.24 o 
  10   8   9       83.32       99.07     15.30 o 
   0   9   9      690.93      646.40     14.74 o 
   1   9   9        8.90        7.40      3.82 o 
   2   9   9      136.95      120.98     10.96 o 
   3   9   9      598.18      585.21     35.91 o 
   4   9   9      141.88      140.10      7.80 o 
   5   9   9       17.81       15.22      5.47 o 
   6   9   9      117.44      104.44      8.38 o 
   7   9   9       69.98       82.64      9.01 o 
   8   9   9       40.96       34.98      8.93 o 
   9   9   9      126.34      126.35     11.92 o 
   0  10   9       13.31       16.21      9.40 o 
   1  10   9      173.92      148.46     12.35 o 
   2  10   9      119.08      122.81      9.99 o 
   3  10   9      156.87      138.04     11.63 o 
   4  10   9      120.03      122.67      8.62 o 
   5  10   9       88.29       96.36      9.46 o 
   6  10   9       10.37       13.29      7.33 o 
   7  10   9       42.97       41.37      9.41 o 
   8  10   9       93.75      107.24     11.30 o 
   9  10   9        5.81        5.22      9.68 o 
   0  11   9       45.13       41.86     14.09 o 
   1  11   9        2.66        8.68     10.23 o 
   2  11   9      453.28      463.84     25.25 o 
   3  11   9       24.35       15.98      8.56 o 
   4  11   9      101.11      113.72      9.71 o 
   5  11   9       91.90       98.43     10.44 o 
   6  11   9       21.83       20.35      8.90 o 
   7  11   9       83.45      109.60     12.24 o 
   8  11   9       37.16       31.33     11.25 o 
   0  12   9        5.11        5.04     10.34 o 
   1  12   9      500.78      508.09     18.41 o 
   2  12   9       86.86       71.67     11.41 o 
   3  12   9       30.56       31.26     10.94 o 
   4  12   9       68.91       61.80      9.48 o 
   5  12   9       12.07       11.23      9.19 o 
   6  12   9        9.29       10.96      9.04 o 
   7  12   9       16.34       15.08     15.58 o 
   1  13   9      324.26      265.72     17.79 o 
   2  13   9      162.01      111.77     17.65 o 
   3  13   9       16.74        6.56     11.39 o 
   4  13   9       72.72       83.72     10.49 o 
   5  13   9      117.13      143.63     13.01 o 
   2  14   9       33.45       17.21     16.63 o 
   3  14   9        5.95       -2.40     13.15 o 
   0   0  10      575.43      597.22     10.27 o 
   1   0  10      292.02      294.96      5.14 o 
   2   0  10     2114.02     2154.63     20.19 o 
   3   0  10       89.30       89.12      2.63 o 
   4   0  10      517.67      491.53     13.36 o 
   5   0  10      607.00      619.70     13.45 o 
   6   0  10       33.06       18.41      2.72 o 
   7   0  10        2.27        6.76      3.78 o 
   8   0  10       67.68       67.38      6.20 o 
   9   0  10       15.30        8.30      5.34 o 
  10   0  10       49.63       52.25      6.86 o 
  11   0  10        6.24        6.84      7.00 o 
  12   0  10        0.02        3.81      9.84 o 
   0   1  10      364.54      392.40      7.63 o 
   1   1  10     1298.13     1386.59     10.07 o 
   2   1  10      385.91      398.76      4.55 o 
   3   1  10     1794.52     1892.96     11.92 o 
   4   1  10     8368.50     8685.19     62.04 o 
   5   1  10     2223.09     2397.50     23.48 o 
   6   1  10      223.97      243.58      5.01 o 
   7   1  10      151.42      149.77      4.29 o 
   8   1  10       76.56       71.44      4.51 o 
   9   1  10       11.78       13.62      3.98 o 
  10   1  10       40.02       36.15      4.68 o 
  11   1  10        5.49        5.06      4.53 o 
  12   1  10        9.81        9.91      7.19 o 
   0   2  10     7301.69     7426.90     60.00 o 
   1   2  10     1651.97     1745.83     16.64 o 
   2   2  10     4822.60     5116.58     31.93 o 
   3   2  10      398.50      415.06      6.98 o 
   4   2  10      744.06      785.92      8.63 o 
   5   2  10      910.21      880.68      7.35 o 
   6   2  10      834.06      857.56     10.80 o 
   7   2  10       81.84       79.13      3.57 o 
   8   2  10      228.18      243.80      5.42 o 
   9   2  10      100.19       85.80      4.95 o 
  10   2  10       14.80       15.57      4.68 o 
  11   2  10       52.43       51.03      6.54 o 
  12   2  10        5.31        5.58      6.10 o 
   0   3  10       21.20       23.67      2.44 o 
   1   3  10     1994.75     2134.50     10.79 o 
   2   3  10      827.13      811.05     10.20 o 
   3   3  10      471.64      515.93      7.17 o 
   4   3  10       21.87       23.73      1.88 o 
   5   3  10       16.89       16.80      2.24 o 
   6   3  10      679.43      688.08     12.58 o 
   7   3  10      720.96      740.75      6.13 o 
   8   3  10       61.76       66.59      4.58 o 
   9   3  10       90.30       82.86      4.54 o 
  10   3  10       20.09       14.35      4.78 o 
  11   3  10        3.25        5.12      4.83 o 
  12   3  10       33.34       29.87      7.34 o 
   0   4  10     7441.09     7714.70     69.12 o 
   1   4  10     1011.44     1050.62      9.80 o 
   2   4  10      240.03      257.14      4.99 o 
   3   4  10     1134.10     1213.15     13.85 o 
   4   4  10      179.58      184.33      6.43 o 
   5   4  10      322.60      342.58      9.63 o 
   6   4  10     1077.67     1127.09      8.44 o 
   7   4  10        5.12        4.84      2.71 o 
   8   4  10      215.22      228.31      5.32 o 
   9   4  10      226.87      235.86      7.36 o 
  10   4  10       17.23       17.29      5.57 o 
  11   4  10       45.28       38.84      7.72 o 
  12   4  10        3.74        4.04     12.88 o 
   0   5  10      852.31      905.21     13.59 o 
   1   5  10       60.10       55.48      2.00 o 
   2   5  10     2080.43     2104.57     30.17 o 
   3   5  10      532.72      546.61     11.20 o 
   4   5  10      946.49      944.72     12.44 o 
   5   5  10      559.97      549.17      6.96 o 
   6   5  10      343.86      349.23      6.66 o 
   7   5  10       46.83       38.47      4.30 o 
   8   5  10      614.16      642.31      8.38 o 
   9   5  10       22.09       17.09      5.73 o 
  10   5  10       46.62       50.24      7.98 o 
  11   5  10       56.28       48.53      9.62 o 
   0   6  10     2560.51     2732.03     38.40 o 
   1   6  10     1315.27     1368.92     14.82 o 
   2   6  10      523.86      533.74      6.28 o 
   3   6  10     1497.26     1545.49     14.38 o 
   4   6  10      828.23      847.29     19.30 o 
   5   6  10      504.17      484.98     10.12 o 
   6   6  10      474.65      464.85     12.97 o 
   7   6  10      184.08      146.16      5.85 o 
   8   6  10       23.81       14.58      5.12 o 
   9   6  10       80.28       74.24      8.26 o 
  10   6  10       11.42        8.34      6.28 o 
  11   6  10       66.33       59.47     10.69 o 
   0   7  10       36.42       25.78      5.23 o 
   1   7  10      117.48      110.93      4.10 o 
   2   7  10       15.96       16.69      4.54 o 
   3   7  10       47.50       32.86      7.05 o 
   4   7  10      362.57      353.30     15.37 o 
   5   7  10       70.73       81.40      5.94 o 
   6   7  10      139.81      143.97      7.41 o 
   7   7  10      119.10      111.82      7.75 o 
   8   7  10       60.68       66.22      8.23 o 
   9   7  10       40.03       38.62      8.35 o 
  10   7  10        9.57       17.00     12.24 o 
   0   8  10     1520.64     1480.44     19.58 o 
   1   8  10       69.18       61.10      5.25 o 
   2   8  10     1570.08     1562.78     44.23 o 
   3   8  10      708.85      656.96     48.43 o 
   4   8  10      158.96      149.47      7.45 o 
   5   8  10       18.65       13.58      5.31 o 
   6   8  10      107.56      114.51      8.57 o 
   7   8  10      355.77      354.10     10.84 o 
   8   8  10       70.59       62.52      8.33 o 
   9   8  10       92.46       92.49     10.23 o 
  10   8  10       52.35       58.65     15.29 o 
   0   9  10      209.41      177.58     11.55 o 
   1   9  10      100.33       78.08      7.38 o 
   2   9  10       54.48       44.69      7.57 o 
   3   9  10      193.07      183.37      9.30 o 
   4   9  10      576.72      598.24     10.40 o 
   5   9  10      476.18      506.95     20.62 o 
   6   9  10       14.15       17.47      7.23 o 
   7   9  10      338.58      392.16     11.55 o 
   8   9  10       60.08       56.59      9.42 o 
   9   9  10       79.44       87.45     12.26 o 
   0  10  10       11.12        8.43      8.93 o 
   1  10  10        2.05        2.30      7.28 o 
   2  10  10      246.53      288.74     13.14 o 
   3  10  10       39.46       27.98      6.77 o 
   4  10  10       87.18       85.91      8.08 o 
   5  10  10       10.24       14.05      6.23 o 
   6  10  10       28.31       28.33      8.35 o 
   7  10  10        4.88        5.80      7.18 o 
   8  10  10       22.72       18.38      9.74 o 
   0  11  10      176.19      180.34     14.18 o 
   1  11  10        6.91        6.83      9.17 o 
   2  11  10      230.41      223.70     20.63 o 
   3  11  10      137.61      157.37     12.17 o 
   4  11  10       48.16       45.24      8.07 o 
   5  11  10        7.40        6.74      7.39 o 
   6  11  10       68.71       58.16      9.69 o 
   7  11  10       34.30       48.50     10.60 o 
   8  11  10       69.41       70.46     18.72 o 
   0  12  10      102.67      119.53     13.03 o 
   1  12  10      533.93      587.18     19.75 o 
   2  12  10       18.37       23.36     12.45 o 
   3  12  10      123.02      101.98     10.69 o 
   4  12  10       24.53       20.17      9.35 o 
   5  12  10       32.83       30.66      9.70 o 
   6  12  10       99.19      109.97     12.05 o 
   7  12  10       27.27       21.93     19.32 o 
   1  13  10      263.93      234.26     19.66 o 
   2  13  10       55.75       48.21     15.44 o 
   3  13  10       85.68       89.39     20.95 o 
   4  13  10       35.34       39.17     11.07 o 
   5  13  10       66.12       69.35     12.36 o 
   2  14  10       30.45        9.13     13.84 o 
   3  14  10       13.12        8.28     15.59 o 
   1   0  11      102.16       92.94      2.15 o 
   2   0  11      819.79      794.50      6.28 o 
   3   0  11      145.94      139.49      4.62 o 
   4   0  11    13547.19    14948.71    130.50 o 
   5   0  11       35.50       36.47      2.84 o 
   6   0  11      227.82      215.02      7.96 o 
   7   0  11       70.58       65.88      4.93 o 
   8   0  11      114.13      101.59      6.68 o 
   9   0  11       19.45       18.67      5.53 o 
  10   0  11        2.14        1.55      5.92 o 
  11   0  11        9.54        6.51      9.10 o 
  12   0  11        4.11        6.68      9.33 o 
   0   1  11        1.18        9.08      1.53 o 
   1   1  11      262.96      263.12      2.39 o 
   2   1  11      318.19      397.41      3.96 o 
   3   1  11     1211.46     1298.63     10.20 o 
   4   1  11      658.44      622.60      7.02 o 
   5   1  11     1028.27     1057.01     13.72 o 
   6   1  11     3736.10     3877.96     46.05 o 
   7   1  11     2128.95     2176.26     22.86 o 
   8   1  11        3.18        3.94      3.13 o 
   9   1  11      231.36      225.43      5.89 o 
  10   1  11       32.12       25.85      4.83 o 
  11   1  11       17.06       12.29      6.33 o 
  12   1  11       19.18       19.29      7.44 o 
   0   2  11      361.87      338.34      6.83 o 
   1   2  11      255.72      261.83      2.90 o 
   2   2  11     7617.65     8076.31     53.87 o 
   3   2  11     1934.33     2151.70     14.82 o 
   4   2  11      769.15      819.02     11.72 o 
   5   2  11      705.15      767.96      9.87 o 
   6   2  11     2617.16     2625.37     17.07 o 
   7   2  11      226.97      196.95      4.25 o 
   8   2  11      512.61      496.71      7.77 o 
   9   2  11       31.68       28.66      4.09 o 
  10   2  11      409.45      466.86     12.30 o 
  11   2  11       18.11       16.16      6.60 o 
  12   2  11      284.46      308.28     10.42 o 
   0   3  11      325.62      376.87      8.11 o 
   1   3  11      873.12      911.84      7.69 o 
   2   3  11      635.98      606.57      4.87 o 
   3   3  11      819.09      868.88     11.26 o 
   4   3  11     1953.36     2039.76     24.61 o 
   5   3  11      362.67      332.84      4.99 o 
   6   3  11       63.26       62.11      3.71 o 
   7   3  11       86.78       82.96      4.03 o 
   8   3  11     1891.30     1922.38     18.31 o 
   9   3  11       44.24       42.05      4.93 o 
  10   3  11       10.02        5.48      5.41 o 
  11   3  11       31.64       25.19      7.46 o 
  12   3  11       77.01       62.94      9.87 o 
   0   4  11      813.14      863.31     13.99 o 
   1   4  11     1212.76     1256.76     17.98 o 
   2   4  11       51.11       46.23      1.59 o 
   3   4  11      462.83      467.49      8.43 o 
   4   4  11     2119.86     2122.12     27.32 o 
   5   4  11      808.30      789.75     11.55 o 
   6   4  11       55.87       49.85      3.76 o 
   7   4  11     1634.38     1677.28     16.52 o 
   8   4  11       54.17       56.06      5.43 o 
   9   4  11       39.39       30.81      6.33 o 
  10   4  11       71.29       70.30      6.55 o 
  11   4  11      444.31      497.90     16.83 o 
   0   5  11      249.87      246.95      7.67 o 
   1   5  11      355.91      323.75      4.91 o 
   2   5  11      711.94      755.75     14.79 o 
   3   5  11      501.83      491.92      7.85 o 
   4   5  11      584.43      580.41     10.94 o 
   5   5  11       11.22        7.47      2.55 o 
   6   5  11     4852.41     5250.44     57.87 o 
   7   5  11      255.45      245.82      5.58 o 
   8   5  11       82.34       75.71      5.13 o 
   9   5  11       77.38       82.34      6.45 o 
  10   5  11       60.27       69.49      7.88 o 
  11   5  11        7.36        6.86      6.28 o 
   0   6  11       79.80       85.05      4.14 o 
   1   6  11      590.59      599.75      9.07 o 
   2   6  11      178.99      188.15      4.11 o 
   3   6  11     1867.97     1881.16     17.17 o 
   4   6  11      967.42      973.50     26.61 o 
   5   6  11      362.72      362.06      8.87 o 
   6   6  11       45.19       37.14      4.34 o 
   7   6  11      242.74      229.97      7.20 o 
   8   6  11       12.14       11.89      5.62 o 
   9   6  11      152.22      159.07      9.25 o 
  10   6  11       68.70       57.84      9.35 o 
  11   6  11       32.39       22.15      9.80 o 
   0   7  11       21.27        9.30      4.78 o 
   1   7  11      170.26      147.56      5.36 o 
   2   7  11       55.66       60.96      5.09 o 
   3   7  11      230.86      227.22      7.37 o 
   4   7  11      341.15      329.53     13.27 o 
   5   7  11      533.00      515.20      9.32 o 
   6   7  11      344.51      321.23      8.20 o 
   7   7  11      558.58      497.66      9.57 o 
   8   7  11      181.83      203.03      9.58 o 
   9   7  11       18.37       15.77     10.72 o 
  10   7  11        7.23        2.56      9.40 o 
   0   8  11      180.86      177.49      9.96 o 
   1   8  11      362.53      356.07      6.48 o 
   2   8  11     1305.62     1323.46     44.12 o 
   3   8  11       94.78       84.54     13.14 o 
   4   8  11      208.65      207.57      7.02 o 
   5   8  11       32.62       32.64      5.81 o 
   6   8  11      529.07      573.15     13.32 o 
   7   8  11      133.26      121.00      9.42 o 
   8   8  11      127.66      123.22     10.46 o 
   9   8  11      397.53      447.89     15.12 o 
  10   8  11      185.93      209.99     18.06 o 
   0   9  11       14.55       17.53      7.26 o 
   1   9  11      239.99      237.32     14.23 o 
   2   9  11       34.38       28.91      6.15 o 
   3   9  11      235.78      238.18     10.03 o 
   4   9  11      336.21      356.31     15.42 o 
   5   9  11       83.95       80.60      8.06 o 
   6   9  11      116.35      117.75     13.23 o 
   7   9  11      177.95      204.52      9.66 o 
   8   9  11       52.19       50.61      9.87 o 
   9   9  11      329.17      361.04     14.29 o 
   0  10  11      149.75      125.32     12.97 o 
   1  10  11      161.83      151.68     14.63 o 
   2  10  11      186.76      159.62      9.04 o 
   3  10  11      151.59      147.06     10.81 o 
   4  10  11      344.79      350.21     16.37 o 
   5  10  11       29.26       29.33      7.44 o 
   6  10  11        5.06        2.28      6.43 o 
   7  10  11      105.28      105.35      9.96 o 
   8  10  11       97.69       86.41     11.20 o 
   0  11  11      227.26      224.28     14.29 o 
   1  11  11      113.20      100.73     11.93 o 
   2  11  11       23.48       18.98      7.81 o 
   3  11  11      102.30       88.67     13.33 o 
   4  11  11      127.89      132.23      9.09 o 
   5  11  11       24.69       29.29      8.84 o 
   6  11  11      350.24      363.49     12.83 o 
   7  11  11       48.42       49.28      9.86 o 
   8  11  11       76.75       58.69     18.10 o 
   0  12  11        3.87       11.94     11.72 o 
   1  12  11      165.28      186.98     14.63 o 
   2  12  11      228.27      238.52     15.14 o 
   3  12  11      102.35      101.57     11.23 o 
   4  12  11        7.09        9.22      8.52 o 
   5  12  11       12.23       14.86      8.87 o 
   6  12  11      114.03      111.36     12.03 o 
   1  13  11       15.56       13.26     12.94 o 
   2  13  11        5.90        5.63     12.44 o 
   3  13  11        8.24       10.07     13.19 o 
   4  13  11       11.05       11.80     10.06 o 
   5  13  11       24.29       31.65     12.85 o 
   2  14  11      114.22      105.84     23.16 o 
   3  14  11       29.14       18.87     16.30 o 
   0   0  12     8912.09     9626.67    115.41 o 
   1   0  12       42.78       31.57      2.12 o 
   2   0  12     2587.63     2540.01     22.35 o 
   3   0  12        1.55        5.58      1.81 o 
   4   0  12    11704.73    13090.58    101.26 o 
   5   0  12      432.30      442.85      6.94 o 
   6   0  12     1484.49     1465.88     54.48 o 
   7   0  12       16.62       11.83      4.63 o 
   8   0  12       19.44       20.02      5.22 o 
   9   0  12       18.12       12.74      5.79 o 
  10   0  12       83.27       72.42      9.86 o 
  11   0  12        0.00       -0.75      8.66 o 
  12   0  12      240.75      248.58     23.72 o 
   0   1  12       49.44       43.14      2.22 o 
   1   1  12      173.66      162.03      2.08 o 
   2   1  12      313.63      312.47      3.17 o 
   3   1  12     1336.83     1443.94     12.29 o 
   4   1  12     3712.95     4030.50     29.34 o 
   5   1  12     1510.56     1565.86     18.19 o 
   6   1  12      494.04      500.50      6.11 o 
   7   1  12      177.21      194.19      5.52 o 
   8   1  12      531.40      525.86      7.18 o 
   9   1  12       64.91       53.14      5.55 o 
  10   1  12      123.06      126.71      7.47 o 
  11   1  12       56.06       57.32      7.01 o 
  12   1  12        9.63        8.67      6.60 o 
   0   2  12     6136.69     6275.85     78.93 o 
   1   2  12      256.95      293.94      2.82 o 
   2   2  12    15270.67    15389.21     93.28 o 
   3   2  12     8149.17     8801.37     60.41 o 
   4   2  12      252.59      244.47      3.83 o 
   5   2  12      459.81      423.62      8.13 o 
   6   2  12      519.48      522.83      9.66 o 
   7   2  12      388.34      390.64      6.59 o 
   8   2  12       13.36       13.99      4.21 o 
   9   2  12      357.41      361.63      7.92 o 
  10   2  12       33.20       33.23      6.50 o 
  11   2  12        1.49        3.41      6.10 o 
  12   2  12       47.45       34.37      8.60 o 
   0   3  12      162.73      161.72      7.55 o 
   1   3  12      223.99      230.68      2.85 o 
   2   3  12      112.75      112.24      2.30 o 
   3   3  12      810.35      891.91     13.60 o 
   4   3  12      952.12      991.93     11.37 o 
   5   3  12      160.66      151.70      3.98 o 
   6   3  12      469.94      455.38      6.56 o 
   7   3  12      318.76      301.49      8.40 o 
   8   3  12      119.35      109.72      6.99 o 
   9   3  12       67.18       61.44      6.25 o 
  10   3  12       74.77       68.36      6.56 o 
  11   3  12       11.33        9.24      6.34 o 
   0   4  12       28.39       40.31      2.25 o 
   1   4  12      644.95      720.89      8.14 o 
   2   4  12      969.53      942.04      8.92 o 
   3   4  12     1651.28     1798.76     19.00 o 
   4   4  12     2268.83     2350.23     30.50 o 
   5   4  12       46.21       37.63      3.21 o 
   6   4  12      566.62      558.15     10.74 o 
   7   4  12      259.97      247.99      8.20 o 
   8   4  12      299.31      330.07     11.13 o 
   9   4  12       58.87       59.26      5.79 o 
  10   4  12      194.49      195.43      8.48 o 
  11   4  12      151.72      150.08     11.78 o 
   0   5  12      342.26      369.61     14.28 o 
   1   5  12      576.58      550.17      7.99 o 
   2   5  12      478.96      497.34     12.86 o 
   3   5  12      343.86      372.76      8.02 o 
   4   5  12       54.77       43.85      3.75 o 
   5   5  12      132.86      135.62      3.90 o 
   6   5  12      235.74      234.67      4.86 o 
   7   5  12       48.68       47.16      4.46 o 
   8   5  12       35.85       29.43      5.06 o 
   9   5  12       83.51       72.52      6.35 o 
  10   5  12      116.68      105.46      9.83 o 
  11   5  12       91.90       82.95      8.71 o 
   0   6  12     3318.25     3419.09     46.98 o 
   1   6  12      176.03      147.10      3.22 o 
   2   6  12     1035.09      955.35     20.16 o 
   3   6  12     2824.12     3054.74     48.43 o 
   4   6  12     1595.19     1716.61     20.64 o 
   5   6  12      645.04      668.84     10.19 o 
   6   6  12      124.82      115.02      5.69 o 
   7   6  12      101.69      101.10      5.92 o 
   8   6  12       11.71        8.13      6.19 o 
   9   6  12       26.67       28.99      7.90 o 
  10   6  12      256.53      300.55     16.59 o 
  11   6  12      153.51      159.26     15.36 o 
   0   7  12       19.92       11.80      5.58 o 
   1   7  12      429.20      371.18     15.23 o 
   2   7  12      281.69      301.08      7.03 o 
   3   7  12      235.78      208.30      8.08 o 
   4   7  12      172.41      164.09      7.41 o 
   5   7  12      168.35      146.38      8.47 o 
   6   7  12       52.38       49.35      6.02 o 
   7   7  12        2.25        4.67      5.18 o 
   8   7  12        1.91        4.16      7.11 o 
   9   7  12       48.57       40.99     10.66 o 
  10   7  12       75.95       77.40     15.27 o 
   0   8  12        1.98        2.73      4.88 o 
   1   8  12     2441.22     2543.04     47.72 o 
   2   8  12      592.50      575.24      9.99 o 
   3   8  12       14.39       19.57      5.87 o 
   4   8  12       39.15       32.06      5.42 o 
   5   8  12      123.19      129.45      7.82 o 
   6   8  12       13.85       13.08      6.04 o 
   7   8  12       29.37       28.02      7.40 o 
   8   8  12       46.55       39.73      8.54 o 
   9   8  12       96.72       89.15     11.53 o 
  10   8  12      108.06      125.27     16.40 o 
   0   9  12       17.49        7.57      6.33 o 
   1   9  12      957.40      924.67     14.37 o 
   2   9  12      162.37      122.12     16.32 o 
   3   9  12       95.19       86.31      8.67 o 
   4   9  12       91.78       86.89      7.90 o 
   5   9  12       13.50       12.82      6.10 o 
   6   9  12       55.38       58.57      7.35 o 
   7   9  12        1.30        2.16      6.55 o 
   8   9  12       47.85       50.15      9.87 o 
   9   9  12      103.74      128.84     16.33 o 
   0  10  12       99.76       65.43     10.20 o 
   1  10  12      362.52      359.90     14.96 o 
   2  10  12      201.23      181.10     27.06 o 
   3  10  12      465.18      454.89     49.01 o 
   4  10  12      389.48      401.59     10.85 o 
   5  10  12        4.32        0.52      6.19 o 
   6  10  12       34.61       30.68      8.37 o 
   7  10  12      228.45      235.89     24.16 o 
   8  10  12       13.08        8.20      8.19 o 
   0  11  12       93.38       90.53      9.20 o 
   1  11  12      117.67      110.69     11.28 o 
   2  11  12       57.59       56.01      9.30 o 
   3  11  12        3.53        4.46      7.47 o 
   4  11  12       64.19       69.29      8.35 o 
   5  11  12      106.19      103.99      9.28 o 
   6  11  12       46.89       43.92      9.47 o 
   7  11  12       91.47       91.96     11.47 o 
   1  12  12      173.34      179.14     15.08 o 
   2  12  12      677.34      819.94     22.16 o 
   3  12  12      387.96      403.25     24.47 o 
   4  12  12       26.70       18.53      8.42 o 
   5  12  12        5.81        8.79      8.98 o 
   6  12  12       87.15       90.08     11.92 o 
   1  13  12      298.40      277.14     20.34 o 
   2  13  12       50.31       47.92     17.97 o 
   3  13  12      114.16      116.44     14.65 o 
   4  13  12       78.15       82.17     12.19 o 
   5  13  12       23.87       14.55     10.91 o 
   1   0  13      123.35      126.97      2.72 o 
   2   0  13       12.22       14.59      1.96 o 
   3   0  13        0.04        0.96      1.79 o 
   4   0  13      341.34      255.66      6.65 o 
   5   0  13       10.04        9.73      3.57 o 
   6   0  13        9.78        8.56      4.51 o 
   7   0  13        4.98        4.42      5.00 o 
   8   0  13      170.47      161.90      9.49 o 
   9   0  13       11.29        6.56      6.47 o 
  10   0  13       29.86       31.42     10.43 o 
  11   0  13        3.60        2.63      9.62 o 
  12   0  13       40.86       33.24     12.00 o 
   0   1  13      884.96      933.09     13.07 o 
   1   1  13     1744.46     1813.76     13.32 o 
   2   1  13     3390.73     3619.71     23.90 o 
   3   1  13     2218.07     2316.43     18.68 o 
   4   1  13      779.39      866.80      8.58 o 
   5   1  13      650.48      668.23     10.87 o 
   6   1  13     2218.45     2304.55     30.23 o 
   7   1  13     1129.42     1181.78     10.47 o 
   8   1  13       12.19        4.68      4.12 o 
   9   1  13       24.77       20.42      5.57 o 
  10   1  13       70.91       71.69      7.04 o 
  11   1  13       27.26       24.39      6.71 o 
  12   1  13        6.65        4.24      4.94 o 
   0   2  13      483.22      518.47      7.19 o 
   1   2  13      949.57      913.46      6.15 o 
   2   2  13     6422.26     6880.95     55.45 o 
   3   2  13      330.45      343.06      5.84 o 
   4   2  13      245.44      236.48      3.73 o 
   5   2  13       77.71       68.04      3.30 o 
   6   2  13     1362.34     1370.68     21.95 o 
   7   2  13      766.33      756.31      8.65 o 
   8   2  13      565.53      597.98      8.50 o 
   9   2  13        7.34        6.42      4.82 o 
  10   2  13       34.53       29.58      6.48 o 
  11   2  13        1.64        5.70      5.98 o 
  12   2  13       55.73       40.68     17.92 o 
   0   3  13    10849.19    11485.36    149.57 o 
   1   3  13      569.65      618.22      7.82 o 
   2   3  13      145.60      140.27      2.64 o 
   3   3  13      294.76      349.46      8.13 o 
   4   3  13       49.55       49.67      2.51 o 
   5   3  13       32.71       29.50      2.77 o 
   6   3  13      663.22      668.38      7.64 o 
   7   3  13       24.92       23.32      4.43 o 
   8   3  13      534.45      533.48      9.51 o 
   9   3  13       10.63        5.02      4.89 o 
  10   3  13        2.29        2.75      5.39 o 
  11   3  13       36.77       34.71      8.21 o 
   0   4  13       12.45        8.99      1.77 o 
   1   4  13      247.37      258.13      5.40 o 
   2   4  13     1731.34     1790.46     16.67 o 
   3   4  13        6.00        6.02      1.79 o 
   4   4  13      762.89      806.97     18.32 o 
   5   4  13       34.67       29.14      3.57 o 
   6   4  13      336.77      335.68      7.02 o 
   7   4  13      451.28      448.14      7.15 o 
   8   4  13      116.39      126.87      6.82 o 
   9   4  13       15.43       10.97      5.58 o 
  10   4  13        2.47        4.65      6.30 o 
  11   4  13      122.22      135.97      9.78 o 
   0   5  13      768.48      810.28      6.68 o 
   1   5  13      120.88      125.52      3.96 o 
   2   5  13      116.88      112.45      5.02 o 
   3   5  13      925.55      905.67     12.07 o 
   4   5  13       93.64       87.11      3.61 o 
   5   5  13      184.85      174.27      4.22 o 
   6   5  13      348.58      330.98      5.29 o 
   7   5  13      287.82      275.17      6.63 o 
   8   5  13       66.43       69.17      6.24 o 
   9   5  13       67.54       58.39      6.84 o 
  10   5  13       48.06       44.20      7.03 o 
  11   5  13       21.88       13.26      6.92 o 
   0   6  13       10.20        9.82      2.82 o 
   1   6  13       57.86       53.43      2.57 o 
   2   6  13     1206.51     1233.30     14.98 o 
   3   6  13     1162.68     1164.61     11.88 o 
   4   6  13       72.87       61.50      3.85 o 
   5   6  13      494.50      487.31      7.86 o 
   6   6  13       43.34       35.64      4.92 o 
   7   6  13       91.35       75.63      5.79 o 
   8   6  13       49.08       35.62      6.36 o 
   9   6  13        4.07        5.65      6.94 o 
  10   6  13       52.24       55.70      9.93 o 
   0   7  13     2388.13     2518.98     38.00 o 
   1   7  13      368.63      332.12     14.82 o 
   2   7  13      711.03      680.08     33.92 o 
   3   7  13      256.90      235.16     10.91 o 
   4   7  13       95.26       91.29      5.39 o 
   5   7  13       31.11       27.04      5.56 o 
   6   7  13      149.01      133.00      6.36 o 
   7   7  13       90.54       91.48      8.29 o 
   8   7  13       87.13       80.82     10.66 o 
   9   7  13       37.75       28.25     11.09 o 
  10   7  13       24.65       29.10     12.44 o 
   0   8  13       37.86       34.96      8.36 o 
   1   8  13      690.40      729.53     10.10 o 
   2   8  13     1174.42     1131.73     61.17 o 
   3   8  13       27.23       20.85      4.79 o 
   4   8  13      149.05      152.52      7.86 o 
   5   8  13      310.89      312.05      8.85 o 
   6   8  13      253.38      272.94      9.71 o 
   7   8  13       93.46       86.14      7.50 o 
   8   8  13       96.14      102.15     11.20 o 
   9   8  13      142.59      145.74     14.78 o 
   0   9  13      272.94      244.21     11.43 o 
   1   9  13      439.09      446.37     13.38 o 
   2   9  13      267.31      254.43     25.88 o 
   3   9  13      224.87      218.32     10.17 o 
   4   9  13       71.79       81.88      7.63 o 
   5   9  13        0.29        5.48      5.97 o 
   6   9  13       68.96       71.10      8.12 o 
   7   9  13       81.06       81.10      8.85 o 
   8   9  13       89.39       81.15     14.10 o 
   9   9  13       49.97       59.99     13.97 o 
   0  10  13       41.97       24.30      8.03 o 
   1  10  13       68.88       51.58     10.80 o 
   2  10  13       45.96       44.07      8.88 o 
   3  10  13      256.16      280.20     27.99 o 
   4  10  13       42.38       43.37      6.40 o 
   5  10  13       52.19       41.38      8.40 o 
   6  10  13       65.88       60.92      9.12 o 
   7  10  13        9.55        8.63      8.03 o 
   8  10  13       87.75       83.76     13.83 o 
   0  11  13       58.50       52.96      9.31 o 
   1  11  13       97.65       97.79     13.75 o 
   2  11  13      118.71      103.86     15.44 o 
   3  11  13       41.36       50.10      9.81 o 
   4  11  13      118.56      120.49     10.02 o 
   5  11  13       74.28       72.45     10.08 o 
   6  11  13       75.17       71.92     10.52 o 
   7  11  13        7.52        2.37      7.62 o 
   1  12  13       59.71       68.49     16.22 o 
   2  12  13      289.29      354.78     19.86 o 
   3  12  13      130.38      120.83      9.31 o 
   4  12  13       74.48       81.90     10.86 o 
   5  12  13        7.81        2.20      8.82 o 
   6  12  13      108.35      101.80     11.79 o 
   2  13  13       31.26       20.66     14.04 o 
   3  13  13       55.42       64.64     12.30 o 
   4  13  13       10.60       11.92      9.99 o 
   0   0  14      120.21      124.66      4.27 o 
   1   0  14      264.36      242.90      3.59 o 
   2   0  14     3882.66     4267.92     47.21 o 
   3   0  14       50.57       46.67      3.02 o 
   4   0  14     2136.91     2103.10     17.52 o 
   5   0  14       23.05       21.06      3.82 o 
   6   0  14        2.58        1.73      3.89 o 
   7   0  14        2.65        4.04      5.36 o 
   8   0  14     1020.56     1110.29     15.76 o 
   9   0  14       14.35       11.74      9.02 o 
  10   0  14      180.60      179.68     13.16 o 
  11   0  14        4.57        9.15      9.62 o 
  12   0  14        3.71        1.18     13.73 o 
   0   1  14      114.03      123.46      5.67 o 
   1   1  14      107.88      118.52      2.49 o 
   2   1  14      729.54      785.55      8.58 o 
   3   1  14       52.64       62.23      2.22 o 
   4   1  14     2734.38     3025.89     29.93 o 
   5   1  14      638.43      653.65     10.20 o 
   6   1  14      893.52      880.46      8.54 o 
   7   1  14      269.71      248.15      6.02 o 
   8   1  14      111.58      103.95      5.83 o 
   9   1  14       98.31      103.34      6.84 o 
  10   1  14        2.60        4.61      5.71 o 
  11   1  14       26.60       23.45      7.20 o 
   0   2  14      156.33      131.37      3.84 o 
   1   2  14      371.45      416.34      4.06 o 
   2   2  14     1778.23     1930.35     20.49 o 
   3   2  14       13.42       12.52      1.91 o 
   4   2  14      182.44      201.81      5.37 o 
   5   2  14      391.65      368.62      5.54 o 
   6   2  14     1357.72     1374.86     12.11 o 
   7   2  14       16.08       15.13      4.10 o 
   8   2  14      586.38      572.08     12.44 o 
   9   2  14       36.45       30.85      6.22 o 
  10   2  14        1.72        3.25      5.30 o 
  11   2  14       28.21       16.85      7.63 o 
   0   3  14      114.54      125.86      3.64 o 
   1   3  14        3.79        3.61      1.09 o 
   2   3  14      498.86      511.27      5.07 o 
   3   3  14      181.20      203.48      6.84 o 
   4   3  14      507.49      539.68     10.70 o 
   5   3  14       23.72       20.51      2.97 o 
   6   3  14     2870.07     2945.28     35.39 o 
   7   3  14      105.95      103.05      5.84 o 
   8   3  14      453.35      469.76     11.45 o 
   9   3  14      108.48      109.41      7.59 o 
  10   3  14       34.76       33.51      7.40 o 
  11   3  14        5.44        6.78      6.55 o 
   0   4  14      500.75      470.26      8.44 o 
   1   4  14      136.74      135.00      2.47 o 
   2   4  14      906.31      878.90     10.20 o 
   3   4  14     1230.57     1180.52     21.58 o 
   4   4  14      652.95      652.47      6.33 o 
   5   4  14     1101.20     1175.99     29.68 o 
   6   4  14      285.91      243.52      8.75 o 
   7   4  14      432.64      470.22     14.29 o 
   8   4  14      991.78     1102.83     11.32 o 
   9   4  14       52.70       48.90      7.05 o 
  10   4  14       16.37       13.03      6.98 o 
  11   4  14       11.25       13.03      7.28 o 
   0   5  14      372.51      397.59     12.64 o 
   1   5  14      397.26      407.48      9.21 o 
   2   5  14      214.02      214.44      5.73 o 
   3   5  14      382.71      382.97      6.40 o 
   4   5  14     1136.49     1140.95     25.15 o 
   5   5  14      291.21      305.14      5.11 o 
   6   5  14      245.86      230.46      5.04 o 
   7   5  14       30.92       32.26      5.12 o 
   8   5  14       39.88       36.21      5.01 o 
   9   5  14       10.30        7.62      5.40 o 
  10   5  14       67.09       56.92      7.50 o 
  11   5  14       86.10       98.96      9.75 o 
   0   6  14      176.44      158.56      4.51 o 
   1   6  14       34.42       30.51      3.21 o 
   2   6  14     1810.84     1737.57     42.14 o 
   3   6  14      478.46      513.05     12.12 o 
   4   6  14     1338.60     1312.41     25.05 o 
   5   6  14       29.41       24.35      4.18 o 
   6   6  14       62.28       48.49      4.24 o 
   7   6  14       30.44       18.39      5.09 o 
   8   6  14       82.33       75.16      7.15 o 
   9   6  14      180.44      190.42      8.83 o 
  10   6  14        0.50        8.19      8.06 o 
   0   7  14      144.13      134.88      7.88 o 
   1   7  14      148.52      130.75     17.50 o 
   2   7  14       78.85       57.11      7.58 o 
   3   7  14      261.93      232.57      6.33 o 
   4   7  14      457.71      495.10     10.83 o 
   5   7  14       21.09       13.62      4.39 o 
   6   7  14      763.52      847.00     14.19 o 
   7   7  14       74.00       68.06      9.18 o 
   8   7  14      223.72      231.37     12.39 o 
   9   7  14       27.51       24.95     10.82 o 
  10   7  14       41.71       47.62     13.06 o 
   0   8  14       97.24       99.83      9.77 o 
   1   8  14       28.41       24.01      8.15 o 
   2   8  14      266.41      263.06     12.01 o 
   3   8  14       35.56       33.65      5.34 o 
   4   8  14       14.39       14.48      5.00 o 
   5   8  14       85.16       86.74      6.77 o 
   6   8  14      242.96      259.72     12.41 o 
   7   8  14      551.72      612.59     19.59 o 
   8   8  14      152.51      153.46     15.60 o 
   9   8  14        6.68        2.39     10.22 o 
   0   9  14       88.48       79.74      9.17 o 
   1   9  14       83.06       67.48     10.64 o 
   2   9  14        5.79        4.59      5.67 o 
   3   9  14      217.47      191.45     21.53 o 
   4   9  14      232.60      246.80      8.67 o 
   5   9  14      167.63      170.11      8.66 o 
   6   9  14      199.15      233.50      9.83 o 
   7   9  14      155.38      167.53     11.34 o 
   8   9  14       24.96       22.72     12.55 o 
   9   9  14       41.17       46.97     13.83 o 
   1  10  14       41.71       26.80     10.28 o 
   2  10  14      240.06      292.15     13.82 o 
   3  10  14      298.82      310.46      9.14 o 
   4  10  14      152.90      138.30     12.07 o 
   5  10  14      109.98       98.21      9.60 o 
   6  10  14       29.11       23.95      8.54 o 
   7  10  14       74.55       67.60      9.55 o 
   8  10  14      269.39      300.62     15.59 o 
   1  11  14       16.95       19.38     11.90 o 
   2  11  14      102.10       81.77     13.31 o 
   3  11  14      183.84      185.98     10.13 o 
   4  11  14      156.35      145.20      9.58 o 
   5  11  14       31.27       43.16      9.61 o 
   6  11  14       49.60       40.04      9.90 o 
   7  11  14       63.95       54.44     10.61 o 
   2  12  14      140.65      167.14     19.42 o 
   3  12  14       50.35       46.69     11.60 o 
   4  12  14       27.66       32.27      9.68 o 
   5  12  14       15.10        6.62      8.40 o 
   6  12  14       35.17       32.03     10.24 o 
   3  13  14        2.63        4.30      9.59 o 
   4  13  14       12.34        9.55      8.70 o 
   1   0  15       91.74      102.14      3.16 o 
   2   0  15    22541.86    23244.49    174.31 o 
   3   0  15       39.41       39.67      3.36 o 
   4   0  15      869.48      910.39     14.95 o 
   5   0  15       75.32       72.22      5.63 o 
   6   0  15      341.67      302.51      7.87 o 
   7   0  15       27.94       30.28      6.68 o 
   8   0  15      899.26      956.51     46.39 o 
   9   0  15       18.75       15.50      7.46 o 
  10   0  15      102.74      104.43      9.63 o 
  11   0  15        4.49        5.26     10.19 o 
   0   1  15     4351.60     4571.43     34.38 o 
   1   1  15      603.98      659.19      6.92 o 
   2   1  15     3844.00     4418.48     30.53 o 
   3   1  15     2109.08     2118.33     20.16 o 
   4   1  15      634.69      674.25     12.01 o 
   5   1  15     1098.80     1110.34     18.41 o 
   6   1  15     1586.93     1678.03     19.45 o 
   7   1  15      428.12      428.78      6.86 o 
   8   1  15       88.97       76.67      5.31 o 
   9   1  15      184.79      194.49      7.74 o 
  10   1  15       78.31       61.24      7.33 o 
  11   1  15        6.32        7.43      6.03 o 
   0   2  15      874.30      908.11     14.00 o 
   1   2  15     6696.27     7154.63     57.18 o 
   2   2  15      127.61      141.17      2.29 o 
   3   2  15      299.24      319.26      3.78 o 
   4   2  15       85.90       72.84      3.07 o 
   5   2  15      100.45       95.04      4.23 o 
   6   2  15      919.29      914.38     10.16 o 
   7   2  15      977.44      974.36     22.42 o 
   8   2  15      258.76      259.64      7.06 o 
   9   2  15       36.08       27.25      6.17 o 
  10   2  15       25.11       25.18      6.47 o 
  11   2  15       82.89       73.49      8.39 o 
   0   3  15     2814.04     3285.85     68.13 o 
   1   3  15      142.84      180.08      3.46 o 
   2   3  15     1409.37     1311.71     13.73 o 
   3   3  15      316.43      322.13      4.09 o 
   4   3  15      568.65      600.42     10.60 o 
   5   3  15      268.10      272.11      4.92 o 
   6   3  15      250.46      253.06      5.30 o 
   7   3  15       44.65       45.48      5.12 o 
   8   3  15       48.78       40.04      5.31 o 
   9   3  15        3.64        6.22      4.89 o 
  10   3  15       19.62       13.21      6.40 o 
  11   3  15      137.99      158.36     10.44 o 
   0   4  15       22.45       23.04      2.33 o 
   1   4  15      545.13      548.93      8.05 o 
   2   4  15      956.76      991.11     10.58 o 
   3   4  15     2308.14     2296.88     25.15 o 
   4   4  15     3235.43     3291.38     64.93 o 
   5   4  15      857.29      861.13      8.11 o 
   6   4  15      117.43      115.31      4.84 o 
   7   4  15      228.14      217.77      6.46 o 
   8   4  15      127.53      111.92      6.43 o 
   9   4  15       82.17       72.15      6.21 o 
  10   4  15        9.67        8.03      6.59 o 
  11   4  15      123.66      125.56      9.94 o 
   0   5  15      480.26      513.71     19.01 o 
   1   5  15      127.27      150.48      5.06 o 
   2   5  15       92.43       88.94      3.20 o 
   3   5  15      815.40      869.22     10.06 o 
   4   5  15      231.96      218.47      5.71 o 
   5   5  15        7.54        5.62      2.80 o 
   6   5  15      113.34       95.77      5.20 o 
   7   5  15       13.97       11.40      4.14 o 
   8   5  15       53.86       54.66      5.81 o 
   9   5  15       25.54       26.32      6.47 o 
  10   5  15      180.39      205.23      9.44 o 
  11   5  15      219.40      252.47     13.18 o 
   0   6  15      219.23      217.73      7.25 o 
   1   6  15     1036.35     1063.48     14.24 o 
   2   6  15     2340.98     2379.24     30.86 o 
   3   6  15     1166.55     1249.97      8.00 o 
   4   6  15     1072.47     1063.67     16.23 o 
   5   6  15      171.75      165.23      5.43 o 
   6   6  15       41.82       45.27      5.19 o 
   7   6  15       10.02        5.76      5.12 o 
   8   6  15        4.87        3.96      5.68 o 
   9   6  15        4.17        4.23      6.26 o 
  10   6  15       19.99       20.45      8.91 o 
   0   7  15      155.66      137.60      7.88 o 
   1   7  15     1133.10     1127.05     16.55 o 
   2   7  15      162.81      155.50     10.34 o 
   3   7  15       69.49       63.38      5.77 o 
   4   7  15      196.74      196.99      9.43 o 
   5   7  15        7.83       13.47      5.40 o 
   6   7  15       37.81       34.49      5.37 o 
   7   7  15       59.68       59.29      9.80 o 
   8   7  15       30.36       20.13     10.74 o 
   9   7  15       24.76       28.45     10.70 o 
  10   7  15      100.20      106.87     14.44 o 
   1   8  15      380.80      345.13     10.94 o 
   2   8  15      135.08      148.25     20.27 o 
   3   8  15       41.66       38.25      5.45 o 
   4   8  15      117.95      123.11      7.09 o 
   5   8  15       75.91       70.42      7.42 o 
   6   8  15      113.35      126.91      8.47 o 
   7   8  15      201.10      199.59     20.03 o 
   8   8  15       28.73       27.39     11.14 o 
   9   8  15        6.52        9.65     10.83 o 
   1   9  15      109.86       88.54     10.00 o 
   2   9  15      245.11      203.46     17.32 o 
   3   9  15       91.42       85.71      6.54 o 
   4   9  15      218.93      239.83      8.34 o 
   5   9  15        3.31        8.83      6.19 o 
   6   9  15      139.33      157.39      9.15 o 
   7   9  15       13.96       10.83      8.47 o 
   8   9  15       45.36       46.71     11.59 o 
   9   9  15      119.30      113.13     15.75 o 
   1  10  15       61.44       55.87     12.05 o 
   2  10  15      432.37      496.60     16.21 o 
   3  10  15      183.51      174.50      8.64 o 
   4  10  15      106.83       98.20      8.53 o 
   5  10  15      103.55       94.26      7.71 o 
   6  10  15       18.32       13.36      7.48 o 
   7  10  15       28.81       35.33     12.79 o 
   8  10  15       22.54       18.56     12.15 o 
   2  11  15      151.35      146.09     14.54 o 
   3  11  15        6.91       17.89      7.58 o 
   4  11  15        9.09        1.20      5.86 o 
   5  11  15       99.11       98.99     11.14 o 
   6  11  15       48.39       41.52      9.90 o 
   7  11  15       71.32       78.16     14.53 o 
   3  12  15        6.06       10.20      8.67 o 
   4  12  15       65.23       65.55     11.09 o 
   5  12  15       83.13       83.60     10.95 o 
   6  12  15       24.31       14.31     12.28 o 
   3  13  15       43.42       30.45     11.66 o 
   4  13  15       87.09       75.71     15.50 o 
   0   0  16      158.60      147.75     12.88 o 
   1   0  16      274.33      250.17      3.79 o 
   2   0  16      389.31      439.23     17.06 o 
   3   0  16        0.81        8.28      3.28 o 
   4   0  16       42.00       33.14      4.25 o 
   5   0  16      189.61      194.58      6.54 o 
   6   0  16      879.79      871.66     28.09 o 
   7   0  16       32.94       31.13      6.37 o 
   8   0  16       56.78       56.54     12.26 o 
   9   0  16       54.69       59.38      9.26 o 
  10   0  16        1.25        3.02      8.76 o 
  11   0  16        0.68       -0.05     10.12 o 
   0   1  16       68.07       86.66     11.90 o 
   1   1  16      629.74      660.93      5.67 o 
   2   1  16      273.68      276.18      7.14 o 
   3   1  16      343.07      347.33      4.85 o 
   4   1  16     2631.80     2846.59     26.80 o 
   5   1  16     2811.00     2901.18     46.05 o 
   6   1  16      107.35      113.01      5.61 o 
   7   1  16      215.99      211.40      7.53 o 
   8   1  16       45.48       41.50      5.30 o 
   9   1  16        8.31       11.05      5.64 o 
  10   1  16       36.02       37.78      7.58 o 
  11   1  16        9.80       10.68      7.85 o 
   0   2  16     4161.81     4221.91     42.75 o 
   1   2  16      759.61      743.35     11.17 o 
   2   2  16      952.71     1039.52     10.98 o 
   3   2  16      218.81      200.83      3.79 o 
   4   2  16      142.77      150.64      7.52 o 
   5   2  16     1070.05     1072.31     18.24 o 
   6   2  16     1086.70     1160.31      9.98 o 
   7   2  16      176.54      183.11      6.31 o 
   8   2  16       94.19       87.89      6.87 o 
   9   2  16       29.43       22.90      5.01 o 
  10   2  16       37.51       40.09      7.34 o 
  11   2  16        1.77        6.30      6.47 o 
   0   3  16       17.16       17.82      2.99 o 
   1   3  16       39.03       38.12      1.82 o 
   2   3  16     1116.21     1115.39      6.19 o 
   3   3  16       30.38       26.25      2.17 o 
   4   3  16      537.53      544.84     12.24 o 
   5   3  16      149.20      125.22      4.73 o 
   6   3  16      544.45      539.58      9.34 o 
   7   3  16        7.08        4.33      4.13 o 
   8   3  16      107.87      105.60      6.71 o 
   9   3  16       53.16       60.33      6.39 o 
  10   3  16       16.64       16.06      6.85 o 
  11   3  16       96.66      109.42      9.99 o 
   0   4  16      521.82      534.62      5.99 o 
   1   4  16      727.97      724.92     14.78 o 
   2   4  16      207.07      211.74      3.37 o 
   3   4  16       75.49       72.46      2.81 o 
   4   4  16      387.97      415.56      6.26 o 
   5   4  16      974.32      985.55     26.38 o 
   6   4  16      423.21      425.51      6.82 o 
   7   4  16      216.36      218.69     11.13 o 
   8   4  16       84.16       67.50      6.12 o 
   9   4  16       76.42       72.51      6.96 o 
  10   4  16       12.59       10.29      6.41 o 
  11   4  16       15.97       11.50      6.86 o 
   0   5  16      127.69      136.31      9.00 o 
   1   5  16      243.10      242.94      6.32 o 
   2   5  16      300.35      290.70      6.94 o 
   3   5  16       52.13       40.19      2.79 o 
   4   5  16     1361.57     1416.62      9.66 o 
   5   5  16      762.77      765.76     19.83 o 
   6   5  16      146.90      144.10      6.29 o 
   7   5  16       79.89       77.73      5.66 o 
   8   5  16       41.88       36.11      5.09 o 
   9   5  16       14.73       11.97      5.86 o 
  10   5  16      156.30      166.74      9.68 o 
  11   5  16        4.68        4.24     12.83 o 
   0   6  16       33.18       24.07      9.35 o 
   1   6  16      448.30      421.98     14.55 o 
   2   6  16      276.83      283.78      7.79 o 
   3   6  16       54.36       55.92      3.73 o 
   4   6  16      228.51      225.02      6.33 o 
   5   6  16       91.82       90.81      4.93 o 
   6   6  16        0.44        1.77      3.76 o 
   7   6  16        6.24        6.74      4.85 o 
   8   6  16       31.51       25.46      7.67 o 
   9   6  16       25.81       27.99      9.07 o 
  10   6  16        8.33        7.70      7.71 o 
   1   7  16      334.74      324.74     10.11 o 
   2   7  16      578.29      590.82     11.31 o 
   3   7  16       67.67       72.15      5.78 o 
   4   7  16      176.76      170.15      5.72 o 
   5   7  16       12.28        8.23      4.90 o 
   6   7  16      125.63      136.51     10.79 o 
   7   7  16      104.30      113.64     10.80 o 
   8   7  16        1.31        7.73      8.98 o 
   9   7  16       13.49        8.85      9.50 o 
  10   7  16       57.00       57.93     14.57 o 
   1   8  16       75.53       56.07      7.78 o 
   2   8  16      163.65      144.69     28.42 o 
   3   8  16      403.75      433.15     13.99 o 
   4   8  16       29.44       26.35      4.88 o 
   5   8  16      124.11      128.65      7.71 o 
   6   8  16      330.29      357.21     13.54 o 
   7   8  16      270.68      276.88     13.56 o 
   8   8  16       45.83       35.88     11.43 o 
   9   8  16       24.55       18.71     12.59 o 
   2   9  16      248.49      234.66     12.79 o 
   3   9  16       18.58       12.04      5.46 o 
   4   9  16      293.41      296.41     12.42 o 
   5   9  16      409.45      407.26     11.99 o 
   6   9  16      131.81      167.62     10.58 o 
   7   9  16        0.93       -2.54      8.21 o 
   8   9  16       13.12       12.19     10.99 o 
   2  10  16       99.82       98.05     12.37 o 
   3  10  16       64.13       63.89      6.94 o 
   4  10  16      213.94      226.22      9.71 o 
   5  10  16      124.43      130.50      8.51 o 
   6  10  16       29.52       31.13      9.54 o 
   7  10  16       20.95       16.85     10.02 o 
   8  10  16       93.69      103.73     16.25 o 
   3  11  16       35.45       37.19     11.23 o 
   4  11  16      130.78      130.10      8.77 o 
   5  11  16       49.78       54.26      9.97 o 
   6  11  16       41.14       33.46      9.47 o 
   7  11  16       24.70       16.96     13.16 o 
   3  12  16        7.05        2.80      8.63 o 
   4  12  16       41.38       33.06      9.99 o 
   5  12  16       36.05       46.86     10.55 o 
   6  12  16      122.51       92.92     23.20 o 
   3  13  16       69.76       79.22     20.41 o 
   1   0  17       61.96       74.62      4.86 o 
   2   0  17      231.14      202.62      4.65 o 
   3   0  17      140.04      137.23      3.41 o 
   4   0  17     5085.30     5395.38     47.90 o 
   5   0  17        2.25        9.71      7.89 o 
   6   0  17      362.85      369.78      9.95 o 
   7   0  17       98.09       98.39      7.44 o 
   8   0  17       23.16       16.16      6.67 o 
   9   0  17       25.97       30.76      7.74 o 
  10   0  17        0.09        2.97      8.20 o 
  11   0  17        6.34        4.63      9.01 o 
   0   1  17      899.91      914.08     11.04 o 
   1   1  17      547.43      578.10      6.42 o 
   2   1  17       45.94       37.89      1.98 o 
   3   1  17      404.53      414.84      5.18 o 
   4   1  17      301.35      276.14      5.98 o 
   5   1  17      309.02      298.71      7.05 o 
   6   1  17     1431.47     1460.53     13.09 o 
   7   1  17      187.98      167.30      6.38 o 
   8   1  17      172.24      147.82      6.81 o 
   9   1  17      329.13      344.77      8.85 o 
  10   1  17      240.63      248.96     14.62 o 
  11   1  17       18.76       16.48      7.37 o 
   0   2  17      656.07      763.91     11.67 o 
   1   2  17      157.54      154.58      3.55 o 
   2   2  17      840.25      955.90     11.56 o 
   3   2  17      984.19     1093.72     13.32 o 
   4   2  17       87.32       77.55      3.66 o 
   5   2  17       41.09       38.03      3.51 o 
   6   2  17     1353.37     1447.90     11.12 o 
   7   2  17      197.27      184.89      6.02 o 
   8   2  17       65.85       62.03      5.73 o 
   9   2  17      199.11      212.13      7.13 o 
  10   2  17       73.29       71.54      7.08 o 
  11   2  17       18.31       17.76      7.27 o 
   0   3  17     1486.16     1433.04     15.92 o 
   1   3  17      311.81      307.80      4.36 o 
   2   3  17      141.59      144.81      2.49 o 
   3   3  17      418.49      394.32      6.71 o 
   4   3  17       97.13       98.56      3.70 o 
   5   3  17       57.41       48.70      3.72 o 
   6   3  17       41.30       43.34      4.83 o 
   7   3  17       43.98       40.09      5.16 o 
   8   3  17      446.45      441.56     17.27 o 
   9   3  17      207.28      213.93     12.20 o 
  10   3  17       30.23       26.49      8.02 o 
  11   3  17       35.97       32.43      8.57 o 
   0   4  17       25.68       20.69      3.42 o 
   1   4  17      328.54      335.27      6.42 o 
   2   4  17      648.82      661.02      8.74 o 
   3   4  17      677.75      649.58     13.51 o 
   4   4  17     3788.78     3831.83     22.55 o 
   5   4  17     1740.24     1728.78     13.62 o 
   6   4  17       33.48       28.80      4.60 o 
   7   4  17      228.99      238.47      6.58 o 
   8   4  17      119.06      125.05      6.97 o 
   9   4  17       10.56        7.93      5.42 o 
  10   4  17      108.60      112.82      9.10 o 
  11   4  17       62.05       58.85      8.92 o 
   0   5  17      983.58     1006.70     15.64 o 
   1   5  17      382.67      375.49      6.16 o 
   2   5  17      267.94      231.42      3.99 o 
   3   5  17      389.16      382.06      6.90 o 
   4   5  17     1210.44     1209.64     42.29 o 
   5   5  17       78.23       80.86      4.90 o 
   6   5  17      369.86      358.27     10.37 o 
   7   5  17       15.94       12.06      4.52 o 
   8   5  17      192.98      213.36      8.26 o 
   9   5  17       10.94        4.58      5.96 o 
  10   5  17      391.94      423.95     14.85 o 
  11   5  17        0.58        0.11     14.39 o 
   0   6  17      243.43      239.49      8.84 o 
   1   6  17       59.72       47.74      3.66 o 
   2   6  17     1005.75     1056.41     11.09 o 
   3   6  17      821.86      858.51     14.41 o 
   4   6  17      862.62      828.66     20.60 o 
   5   6  17     1220.27     1219.49     30.71 o 
   6   6  17       11.19       15.86      5.58 o 
   7   6  17       13.62        9.56      5.40 o 
   8   6  17       25.59       23.22      6.95 o 
   9   6  17       36.72       25.73      8.35 o 
  10   6  17       35.65       36.91     12.79 o 
   2   7  17      144.81      142.81      7.03 o 
   3   7  17      955.50      972.49     18.23 o 
   4   7  17       17.91       20.71      3.78 o 
   5   7  17        6.27        4.17      4.10 o 
   6   7  17      180.75      167.40     15.61 o 
   7   7  17       29.27       26.70      8.23 o 
   8   7  17      499.59      558.79     45.29 o 
   9   7  17      182.74      174.18     16.37 o 
  10   7  17        5.43        2.52     16.90 o 
   2   8  17       66.42       55.48      9.55 o 
   3   8  17      184.26      175.34      6.72 o 
   4   8  17      130.92      117.58      6.88 o 
   5   8  17      567.53      621.31     11.98 o 
   6   8  17      200.25      206.11     16.28 o 
   7   8  17      196.70      178.79     11.53 o 
   8   8  17      136.32      138.63     13.24 o 
   9   8  17      234.69      256.43     16.28 o 
   2   9  17      113.97      132.64     13.52 o 
   3   9  17        5.50        2.44      4.81 o 
   4   9  17       33.35       23.50      6.39 o 
   5   9  17       65.30       52.11      7.32 o 
   6   9  17      135.17      136.87     11.45 o 
   7   9  17      105.53       86.14     11.28 o 
   8   9  17       17.95       19.64     11.62 o 
   3  10  17       37.93       35.72      7.68 o 
   4  10  17      798.62      869.61     13.94 o 
   5  10  17        6.61        4.73      6.53 o 
   6  10  17      136.25      148.92     13.27 o 
   7  10  17       91.39       90.31     14.24 o 
   8  10  17       78.65       61.25     21.38 o 
   3  11  17        7.50       10.67     10.38 o 
   4  11  17       17.41       15.45      9.01 o 
   5  11  17        3.70        6.95      7.97 o 
   6  11  17      116.65      132.40     14.98 o 
   7  11  17       39.99       20.25     17.64 o 
   3  12  17       48.77       61.25     16.76 o 
   4  12  17      137.33      166.63     14.22 o 
   5  12  17       57.07       54.96     11.08 o 
   3  13  17       20.53       13.87     18.75 o 
   0   0  18     3048.86     3333.46     23.55 o 
   1   0  18        5.18        2.38      1.49 o 
   2   0  18     1850.17     1899.04     19.34 o 
   3   0  18        9.56       14.47      2.89 o 
   4   0  18      108.22      133.18      6.78 o 
   5   0  18       97.58       88.62      6.22 o 
   6   0  18      619.45      675.14     11.46 o 
   7   0  18       36.44       30.65      7.41 o 
   8   0  18      338.37      368.67     11.37 o 
   9   0  18      161.15      154.64     10.79 o 
  10   0  18       44.87       44.46     10.55 o 
  11   0  18       28.24       24.92     12.47 o 
   0   1  18       36.01       44.41      4.71 o 
   1   1  18      680.12      630.02      7.22 o 
   2   1  18     1370.02     1435.85     10.65 o 
   3   1  18      292.87      290.28      5.34 o 
   4   1  18      458.52      494.40      6.59 o 
   5   1  18        0.84        1.95      2.82 o 
   6   1  18      319.63      301.13      6.66 o 
   7   1  18      176.66      168.62      7.69 o 
   8   1  18      292.27      291.49      8.26 o 
   9   1  18        4.76        4.88      5.10 o 
  10   1  18       54.86       47.37      7.45 o 
  11   1  18       44.55       34.60      8.46 o 
   0   2  18     4360.63     3977.19     47.21 o 
   1   2  18     1935.50     2065.04     19.50 o 
   2   2  18     7235.79     8050.16     45.85 o 
   3   2  18     1519.18     1682.75     10.76 o 
   4   2  18      152.75      153.78      4.62 o 
   5   2  18      928.75      918.02     30.73 o 
   6   2  18       73.96       66.98      4.52 o 
   7   2  18      138.78      146.05      6.58 o 
   8   2  18       77.96       63.77      5.83 o 
   9   2  18       13.94       15.38      5.49 o 
  10   2  18      269.95      258.17      8.53 o 
  11   2  18      126.84      130.19     10.89 o 
   0   3  18      438.26      465.83     10.82 o 
   1   3  18       86.48       84.26      2.22 o 
   2   3  18      100.97       96.88      2.54 o 
   3   3  18      313.24      304.34      8.15 o 
   4   3  18       30.53       28.73      3.25 o 
   5   3  18      385.93      410.77     12.92 o 
   6   3  18       35.57       32.92      4.47 o 
   7   3  18      183.29      167.21      6.01 o 
   8   3  18       14.46       16.52      5.24 o 
   9   3  18       82.77       86.35      7.49 o 
  10   3  18       11.13       11.74      6.99 o 
  11   3  18        1.31        3.69      6.29 o 
   0   4  18      601.72      590.15     12.42 o 
   1   4  18     2077.67     2297.97     22.34 o 
   2   4  18     1577.21     1645.70     10.22 o 
   3   4  18      245.34      260.01      4.55 o 
   4   4  18      231.14      220.03      7.83 o 
   5   4  18      366.70      357.08      5.89 o 
   6   4  18       35.45       22.47      4.50 o 
   7   4  18       68.02       75.38      6.73 o 
   8   4  18      196.04      216.09      7.73 o 
   9   4  18      332.86      350.21     11.55 o 
  10   4  18       31.90       21.67      7.12 o 
  11   4  18       32.72       31.84      9.00 o 
   0   5  18      140.88      142.27      6.36 o 
   1   5  18      304.01      327.21      4.91 o 
   2   5  18      539.67      550.74      9.72 o 
   3   5  18      247.78      252.31      4.21 o 
   4   5  18      511.71      496.97     14.14 o 
   5   5  18      143.36      135.09      5.50 o 
   6   5  18       78.35       82.49      5.81 o 
   7   5  18       26.84       26.35      5.69 o 
   8   5  18        7.23       10.31      5.46 o 
   9   5  18       41.42       36.47      7.52 o 
  10   5  18       90.79       86.61      9.56 o 
  11   5  18       32.25       12.37     11.48 o 
   0   6  18        0.01       -0.19      4.03 o 
   1   6  18     1375.56     1414.87     12.96 o 
   2   6  18      397.27      395.95      6.13 o 
   3   6  18      464.85      485.88      6.35 o 
   4   6  18       21.33       25.77      3.93 o 
   5   6  18      286.62      266.11      7.73 o 
   6   6  18       75.40       59.05      6.22 o 
   7   6  18       23.76       19.68      6.81 o 
   8   6  18      187.94      206.65     13.07 o 
   9   6  18      162.24      177.60     20.18 o 
  10   6  18       15.53       12.61     11.32 o 
   2   7  18       57.36       52.44      6.17 o 
   3   7  18      417.77      445.13     12.51 o 
   4   7  18       87.33       87.48      5.34 o 
   5   7  18       58.84       45.43      5.98 o 
   6   7  18       27.42       16.86      6.43 o 
   7   7  18      116.01      118.52      9.41 o 
   8   7  18      199.97      204.77     14.57 o 
   9   7  18       53.92       47.57     12.93 o 
   3   8  18       90.90       82.54      6.29 o 
   4   8  18       54.08       51.56      7.13 o 
   5   8  18       17.69       17.20      6.72 o 
   6   8  18       60.03       58.15      9.28 o 
   7   8  18       26.31       26.07     10.09 o 
   8   8  18       60.81       68.55     13.52 o 
   9   8  18       56.47       60.67     13.84 o 
   3   9  18       42.15       27.21      5.55 o 
   4   9  18      172.53      180.94      9.00 o 
   5   9  18      165.13      182.73     18.28 o 
   6   9  18       24.20       18.91      9.75 o 
   7   9  18       52.46       46.19     11.54 o 
   8   9  18        5.03        8.17     11.08 o 
   3  10  18      180.98      182.01     17.10 o 
   4  10  18      266.00      267.68     11.52 o 
   5  10  18       26.72       32.88      8.77 o 
   6  10  18      150.08      148.81     13.71 o 
   7  10  18       76.14       67.82     14.56 o 
   3  11  18        3.37       11.82     13.66 o 
   4  11  18       21.28       19.45      8.82 o 
   5  11  18      118.43      104.86     14.45 o 
   6  11  18      141.55      151.64     15.15 o 
   3  12  18      105.70      108.77     19.60 o 
   4  12  18       82.84       83.11     21.77 o 
   5  12  18       50.52       42.91     14.60 o 
   2  13  18      116.97      118.02     20.89 o 
   1   0  19       61.31       62.18      2.91 o 
   2   0  19       64.94       81.47      3.49 o 
   3   0  19      207.46      200.92      8.38 o 
   4   0  19      322.89      308.07      6.78 o 
   5   0  19        8.40        8.48      4.13 o 
   6   0  19      126.22      113.80      7.09 o 
   7   0  19      222.19      228.89      9.78 o 
   8   0  19      234.94      222.55     12.77 o 
   9   0  19       12.48       10.72      7.09 o 
  10   0  19       49.50       39.26     10.59 o 
  11   0  19       69.87       67.51     14.47 o 
   0   1  19      612.05      670.06      9.74 o 
   1   1  19     1012.51     1062.98     10.37 o 
   2   1  19      303.36      315.85      8.14 o 
   3   1  19      294.93      304.68      5.12 o 
   4   1  19       56.80       54.51      3.61 o 
   5   1  19      223.63      203.14      7.37 o 
   6   1  19      173.17      149.59      5.56 o 
   7   1  19       72.20       56.92      5.66 o 
   8   1  19       39.33       38.18      5.39 o 
   9   1  19       33.44       27.81      6.28 o 
  10   1  19       59.55       64.35      7.85 o 
  11   1  19        1.98        7.14      6.23 o 
   0   2  19      267.22      320.34     14.76 o 
   1   2  19      327.42      351.00      7.90 o 
   2   2  19      387.88      424.40      9.48 o 
   3   2  19      441.82      444.22      4.97 o 
   4   2  19      116.87      114.47      3.95 o 
   5   2  19      603.62      629.76      7.21 o 
   6   2  19       43.20       41.82      4.42 o 
   7   2  19      233.03      211.56      6.41 o 
   8   2  19      132.27      132.09      7.08 o 
   9   2  19      150.51      141.20      7.59 o 
  10   2  19       39.25       37.06      7.34 o 
  11   2  19       36.63       27.39      8.52 o 
   0   3  19      738.76      825.36     17.46 o 
   1   3  19      523.66      533.33      7.77 o 
   2   3  19      123.25      115.90      3.80 o 
   3   3  19       45.50       43.96      2.76 o 
   4   3  19       86.07       75.55      3.72 o 
   5   3  19      162.79      144.08      5.29 o 
   6   3  19      215.14      190.91      7.86 o 
   7   3  19        7.61       10.30      4.59 o 
   8   3  19       10.11        9.58      5.18 o 
   9   3  19      214.10      201.33      7.41 o 
  10   3  19       20.79       16.54      6.50 o 
  11   3  19       51.23       52.81      9.39 o 
   0   4  19      128.43      129.16      4.84 o 
   1   4  19      270.19      287.27      7.37 o 
   2   4  19      144.32      137.82      3.18 o 
   3   4  19      233.43      214.42      3.67 o 
   4   4  19      189.70      188.47      4.75 o 
   5   4  19      301.66      294.55      7.91 o 
   6   4  19       28.71       28.54      4.30 o 
   7   4  19       84.44       75.77      6.21 o 
   8   4  19        7.96       11.13      4.57 o 
   9   4  19       55.05       49.08      6.85 o 
  10   4  19      142.94      146.13      9.92 o 
  11   4  19       90.56       93.83     15.17 o 
   0   5  19      545.44      545.17     22.46 o 
   1   5  19       91.67       64.40      3.39 o 
   2   5  19      314.89      312.65      5.14 o 
   3   5  19      377.24      391.17      9.66 o 
   4   5  19       22.78       22.24      3.35 o 
   5   5  19      345.62      355.02      7.20 o 
   6   5  19      160.99      148.85      7.86 o 
   7   5  19       31.95       24.70      5.30 o 
   8   5  19      157.55      163.57      7.59 o 
   9   5  19       13.10       11.98      6.65 o 
  10   5  19       40.34       27.18      7.37 o 
   0   6  19     1255.19     1253.90     17.52 o 
   1   6  19      472.76      489.61     12.64 o 
   2   6  19      109.34       88.49      5.16 o 
   3   6  19       47.02       38.48      3.49 o 
   4   6  19      207.34      181.43      6.06 o 
   5   6  19        8.85        7.04      3.83 o 
   6   6  19       48.57       45.50      6.38 o 
   7   6  19      231.06      248.18      9.55 o 
   8   6  19       87.60       88.60     10.07 o 
   9   6  19       59.56       59.57     11.84 o 
  10   6  19       73.64       64.28     13.85 o 
   2   7  19       11.42        7.72      6.44 o 
   3   7  19       25.05       19.79      3.96 o 
   4   7  19       19.18       18.51      5.20 o 
   5   7  19       38.76       34.04      6.23 o 
   6   7  19       62.77       60.28      7.88 o 
   7   7  19       26.83       25.23      9.30 o 
   8   7  19       24.55       29.93     10.68 o 
   9   7  19       68.76       61.89     13.42 o 
   2   8  19      384.86      326.41     14.33 o 
   3   8  19        8.78        6.23      4.76 o 
   4   8  19       82.58       74.11      6.33 o 
   5   8  19       79.51       57.96      8.14 o 
   6   8  19       31.77       39.02      9.21 o 
   7   8  19       80.33       87.94     11.94 o 
   8   8  19       50.99       47.26     13.47 o 
   9   8  19       27.99       24.22     12.42 o 
   3   9  19       58.59       46.16     11.37 o 
   4   9  19      284.06      307.44     12.32 o 
   5   9  19      161.34      167.17     11.00 o 
   6   9  19       14.24       16.24     10.86 o 
   7   9  19       38.53       34.06     12.21 o 
   8   9  19       30.97       24.49     12.13 o 
   3  10  19      132.87      152.34     13.43 o 
   4  10  19        0.00        3.83      6.23 o 
   5  10  19       39.62       21.77      9.79 o 
   6  10  19       51.15       42.65     11.68 o 
   7  10  19       73.22       73.63     13.35 o 
   3  11  19       44.05       39.61     14.98 o 
   4  11  19       16.43       13.25     13.08 o 
   5  11  19       50.40       43.67     12.09 o 
   6  11  19      103.78      111.54     16.06 o 
   2  12  19      201.60      207.46     16.74 o 
   3  12  19       28.05       36.28     19.70 o 
   4  12  19       99.13      129.58     22.14 o 
   2  13  19        5.96       15.63     19.42 o 
   0   0  20      573.69      630.40     22.31 o 
   1   0  20      121.35       98.15      4.83 o 
   2   0  20       53.15       59.16      3.19 o 
   3   0  20       52.74       51.99      3.99 o 
   4   0  20      189.14      172.39      9.81 o 
   5   0  20      170.57      164.91     13.10 o 
   6   0  20      752.14      858.13     24.10 o 
   7   0  20        7.49        9.59      5.91 o 
   8   0  20      587.03      637.35     13.36 o 
   9   0  20       60.49       57.84     11.03 o 
  10   0  20       57.07       50.48     10.27 o 
  11   0  20       34.42       34.45     12.75 o 
   0   1  20       15.53       47.89      9.15 o 
   1   1  20      188.68      199.20      4.28 o 
   2   1  20     1809.76     1853.09     18.02 o 
   3   1  20      487.67      523.86     10.78 o 
   4   1  20       11.87       16.01      2.82 o 
   5   1  20      310.70      321.27      5.70 o 
   6   1  20      706.41      729.51      8.57 o 
   7   1  20      211.74      212.23      6.53 o 
   8   1  20      282.88      283.21      8.08 o 
   9   1  20      440.40      478.02      9.81 o 
  10   1  20       10.44        7.55      6.22 o 
  11   1  20       10.98        6.77      7.15 o 
   0   2  20     2294.76     2278.16     48.63 o 
   1   2  20       27.59       22.70      2.21 o 
   2   2  20      311.74      311.49      7.81 o 
   3   2  20      408.72      400.92      5.72 o 
   4   2  20       32.65       27.93      2.86 o 
   5   2  20      978.23     1033.23     18.84 o 
   6   2  20       18.65       18.05      4.07 o 
   7   2  20      114.12      107.64      8.15 o 
   8   2  20       74.79       63.88      6.16 o 
   9   2  20      167.36      169.09      8.31 o 
  10   2  20      780.11      825.09     16.04 o 
  11   2  20       52.56       37.47      8.83 o 
   0   3  20      547.48      580.24     17.86 o 
   1   3  20      676.29      680.72      7.61 o 
   2   3  20      709.46      677.25      4.73 o 
   3   3  20       57.20       52.66      2.99 o 
   4   3  20      443.04      446.65      9.72 o 
   5   3  20      209.83      189.81      5.55 o 
   6   3  20        7.98        8.23      3.90 o 
   7   3  20      113.84      125.60      8.46 o 
   8   3  20       41.35       42.25      5.95 o 
   9   3  20       22.20       23.09      7.15 o 
  10   3  20       93.01       86.38      8.50 o 
  11   3  20        5.58        9.48      8.52 o 
   0   4  20      668.21      667.09     23.00 o 
   1   4  20      750.91      739.70     17.05 o 
   2   4  20      438.12      415.70     12.90 o 
   3   4  20      933.97      948.19      7.93 o 
   4   4  20      826.52      812.21     13.88 o 
   5   4  20      229.22      225.03      6.60 o 
   6   4  20       97.32       80.65      5.27 o 
   7   4  20       80.62       84.46      6.82 o 
   8   4  20      323.32      363.49      8.96 o 
   9   4  20      702.52      784.16     11.72 o 
  10   4  20      149.45      151.36     10.12 o 
   0   5  20      132.93      129.48      5.36 o 
   1   5  20      371.63      367.26     27.38 o 
   2   5  20      288.98      283.06      5.01 o 
   3   5  20      110.59      113.74      4.22 o 
   4   5  20      964.20      967.09     23.04 o 
   5   5  20      164.18      150.21      6.01 o 
   6   5  20      260.70      248.04      6.81 o 
   7   5  20      456.84      493.73     11.83 o 
   8   5  20      750.44      841.61     12.97 o 
   9   5  20       73.10       72.41      8.69 o 
  10   5  20        2.72        2.71      5.59 o 
   0   6  20      874.67      979.28     16.24 o 
   1   6  20      753.58      767.96     13.21 o 
   2   6  20      588.80      572.97     13.14 o 
   3   6  20      228.22      218.80      5.60 o 
   4   6  20      268.37      260.72     13.93 o 
   5   6  20      135.55      125.53      8.33 o 
   6   6  20       41.49       41.95      6.28 o 
   7   6  20      111.89      115.34      8.38 o 
   8   6  20      234.61      257.02     14.53 o 
   9   6  20      241.34      254.68     15.41 o 
  10   6  20        4.17        3.43     11.24 o 
   2   7  20      307.33      289.89     12.41 o 
   3   7  20       54.48       52.70      5.82 o 
   4   7  20       11.51        9.29      5.32 o 
   5   7  20      737.16      734.33     27.97 o 
   6   7  20      514.34      538.10     20.22 o 
   7   7  20      439.29      514.32     14.97 o 
   8   7  20        3.16        7.49      9.97 o 
   9   7  20       29.55       29.57     12.98 o 
   2   8  20        4.11        6.90     10.47 o 
   3   8  20       85.97       95.33     13.19 o 
   4   8  20       19.49       15.26      6.55 o 
   5   8  20       44.87       33.91      8.58 o 
   6   8  20       39.01       28.71      8.63 o 
   7   8  20        7.23        8.17      9.48 o 
   8   8  20       98.10      104.72     13.83 o 
   9   8  20       21.57       22.81     17.36 o 
   2   9  20      292.68      289.24     17.96 o 
   3   9  20        8.81       10.21     11.13 o 
   4   9  20      243.08      247.41     12.02 o 
   5   9  20       16.71       19.27      9.13 o 
   6   9  20       50.35       52.60     11.52 o 
   7   9  20        1.33        1.86     10.13 o 
   8   9  20       25.89       22.60     13.34 o 
   2  10  20      130.55      140.18     16.28 o 
   3  10  20      273.41      293.66     17.52 o 
   4  10  20      255.13      283.80     16.75 o 
   5  10  20      172.51      145.95     12.49 o 
   6  10  20        0.30        7.44     10.25 o 
   7  10  20       72.64       92.37     14.49 o 
   2  11  20       47.72       53.38     12.58 o 
   3  11  20       57.59       52.32     17.37 o 
   4  11  20       50.20       31.50     17.23 o 
   5  11  20       15.98        5.27     15.40 o 
   6  11  20       45.53       46.41     19.41 o 
   2  12  20      169.56      197.67     20.75 o 
   3  12  20       37.53       39.44     17.99 o 
   4  12  20       28.27       27.47     18.56 o 
   1   0  21       13.82       11.55      3.47 o 
   2   0  21     3156.29     3407.58     40.81 o 
   3   0  21      136.48      129.92      6.89 o 
   4   0  21      345.55      287.48      8.80 o 
   5   0  21       20.02       18.46      4.49 o 
   6   0  21      282.66      250.72     11.24 o 
   7   0  21      152.96      165.27      9.33 o 
   8   0  21       26.76       22.18      6.86 o 
   9   0  21       44.90       30.11      8.78 o 
  10   0  21       88.63       86.53     11.66 o 
  11   0  21       37.39       44.52     12.72 o 
   0   1  21     4676.00     5170.26     74.64 o 
   1   1  21      638.73      656.83      6.19 o 
   2   1  21       77.62       92.31      4.69 o 
   3   1  21      277.52      265.09      3.84 o 
   4   1  21      296.88      275.36      4.58 o 
   5   1  21      177.89      182.74      5.38 o 
   6   1  21       65.79       57.89      5.07 o 
   7   1  21       60.70       57.83      5.50 o 
   8   1  21       16.52       10.97      4.86 o 
   9   1  21      160.05      150.44      9.31 o 
  10   1  21       23.33       25.52      7.16 o 
  11   1  21      339.63      337.26     10.96 o 
   0   2  21      416.56      464.57     19.24 o 
   1   2  21      219.38      204.80      4.45 o 
   2   2  21      260.99      289.82      3.90 o 
   3   2  21     1147.11     1243.94     21.29 o 
   4   2  21      114.47      116.80      3.57 o 
   5   2  21      111.15      105.29      4.96 o 
   6   2  21        8.70        7.62      4.06 o 
   7   2  21       76.38       75.56      6.39 o 
   8   2  21      334.02      348.10      8.37 o 
   9   2  21       21.12       16.11      6.71 o 
  10   2  21       79.95       92.75      8.44 o 
  11   2  21       50.87       50.52      9.20 o 
   0   3  21     1382.77     1363.54     31.64 o 
   1   3  21      130.49      127.18      3.05 o 
   2   3  21      153.32      154.83      3.82 o 
   3   3  21      422.02      425.16      5.48 o 
   4   3  21       10.73        6.99      2.52 o 
   5   3  21       77.63       66.17      4.24 o 
   6   3  21      322.96      344.29      6.63 o 
   7   3  21       73.75       74.51      6.20 o 
   8   3  21        4.12        5.12      4.68 o 
   9   3  21       27.95       21.03      6.37 o 
  10   3  21      715.38      753.76     12.41 o 
   0   4  21       13.61       13.97      2.96 o 
   1   4  21      212.30      222.71      5.22 o 
   2   4  21       26.43       16.87      2.59 o 
   3   4  21       55.85       56.14      3.36 o 
   4   4  21      958.31      985.72     18.73 o 
   5   4  21      284.24      265.14      6.28 o 
   6   4  21      140.83      136.78      6.40 o 
   7   4  21      292.78      311.65      8.37 o 
   8   4  21       73.91       82.34      7.86 o 
   9   4  21       26.01       25.34      7.03 o 
  10   4  21      100.12      113.23      9.51 o 
   0   5  21     1712.90     1647.36     52.74 o 
   1   5  21      103.93       92.33      4.10 o 
   2   5  21      314.80      304.59      7.59 o 
   3   5  21      237.30      229.24      4.36 o 
   4   5  21      197.52      184.98      4.82 o 
   5   5  21       93.22       96.60      6.27 o 
   6   5  21      160.54      142.91      6.25 o 
   7   5  21       30.88       40.54      6.87 o 
   8   5  21      101.76      105.09      7.01 o 
   9   5  21       48.41       50.40      8.67 o 
  10   5  21       40.90       34.49      9.28 o 
   0   6  21       52.66       52.34      7.88 o 
   1   6  21      109.80       95.53      5.74 o 
   2   6  21      916.08      928.54      9.86 o 
   3   6  21       66.56       61.42      5.83 o 
   4   6  21       76.44       67.22      5.42 o 
   5   6  21      389.08      436.92      7.41 o 
   6   6  21       44.96       46.04      5.45 o 
   7   6  21       44.29       43.96      7.36 o 
   8   6  21       34.64       26.10     10.89 o 
   9   6  21       19.76       21.34     12.07 o 
   2   7  21      281.62      283.09      8.45 o 
   3   7  21       66.45       61.11     11.10 o 
   4   7  21        8.33       10.30      4.99 o 
   5   7  21      599.45      643.00     10.65 o 
   6   7  21      114.57      123.96      8.98 o 
   7   7  21      185.17      205.67      9.61 o 
   8   7  21       56.99       49.32     11.20 o 
   9   7  21        2.33        2.34     10.47 o 
   2   8  21       19.56       23.82      9.49 o 
   3   8  21      698.78      739.70     18.97 o 
   4   8  21        4.05        3.83      9.20 o 
   5   8  21       13.65       15.99      8.63 o 
   6   8  21        7.25        4.30      8.99 o 
   7   8  21      141.43      140.20     12.74 o 
   8   8  21      173.68      193.75     13.83 o 
   2   9  21      238.78      217.64     17.16 o 
   3   9  21      301.26      299.99     15.86 o 
   4   9  21      163.85      153.59     17.92 o 
   5   9  21       72.72       85.94     10.55 o 
   6   9  21      235.93      244.12     21.09 o 
   7   9  21      105.10       97.60     15.21 o 
   8   9  21        9.45       13.54     11.26 o 
   2  10  21        1.73        2.61     10.22 o 
   3  10  21        3.89        2.57     11.45 o 
   4  10  21      132.27      117.45     14.63 o 
   5  10  21       50.20       49.33     16.28 o 
   6  10  21       22.47       20.76     11.31 o 
   7  10  21       85.75       77.44     13.91 o 
   2  11  21       23.11       28.72     14.19 o 
   3  11  21       24.52       12.20     14.83 o 
   4  11  21       28.18       29.28     17.37 o 
   5  11  21       19.84       17.55     15.30 o 
   2  12  21       28.18       17.25     15.70 o 
   3  12  21      111.90      103.50     18.06 o 
   4  12  21       14.20        7.47     13.72 o 
   0   0  22      586.55      624.25     20.40 o 
   1   0  22        0.01        5.16      3.22 o 
   2   0  22      396.27      436.96     12.71 o 
   3   0  22       82.41       77.15      4.99 o 
   4   0  22       10.13        9.87      4.10 o 
   5   0  22      221.43      218.47      7.08 o 
   6   0  22      209.57      245.09      8.87 o 
   7   0  22       27.91       24.94      7.54 o 
   8   0  22      380.51      408.36     12.28 o 
   9   0  22       75.40       76.03     11.35 o 
  10   0  22       47.51       39.41     10.99 o 
  11   0  22       20.31       22.73     19.29 o 
   0   1  22      149.45      205.39     19.77 o 
   1   1  22     1075.84     1078.71     15.55 o 
   2   1  22      392.55      383.33     13.68 o 
   3   1  22      243.05      236.38      5.77 o 
   4   1  22      236.29      212.02      3.99 o 
   5   1  22       43.08       37.72      4.15 o 
   6   1  22        5.56        4.12      3.61 o 
   7   1  22      210.69      218.16      6.87 o 
   8   1  22       88.39       84.85      5.91 o 
   9   1  22       26.51       20.27      6.75 o 
  10   1  22      220.15      220.93      8.97 o 
   0   2  22      918.37      938.17     39.86 o 
   1   2  22       87.39       88.03      3.58 o 
   2   2  22      121.49      126.44      5.31 o 
   3   2  22       13.64       19.93      4.98 o 
   4   2  22       34.89       34.14      3.42 o 
   5   2  22      287.31      264.60      5.26 o 
   6   2  22       67.52       59.23      5.43 o 
   7   2  22      273.06      281.32      7.79 o 
   8   2  22       45.48       44.02      6.37 o 
   9   2  22      256.16      261.03      8.50 o 
  10   2  22        5.96        7.30      6.66 o 
   0   3  22        0.10        9.73      4.83 o 
   1   3  22      202.04      200.71      4.35 o 
   2   3  22      554.73      528.56      7.59 o 
   3   3  22      328.31      309.34      6.27 o 
   4   3  22      135.76      118.01      4.13 o 
   5   3  22       74.53       68.54      3.87 o 
   6   3  22        1.20        6.09      4.14 o 
   7   3  22      100.47       94.26      6.27 o 
   8   3  22       28.01       26.51      6.25 o 
   9   3  22       96.91       88.03      6.79 o 
  10   3  22       49.95       44.69      8.96 o 
   0   4  22     3229.87     3439.81     78.31 o 
   1   4  22      208.50      195.10      8.98 o 
   2   4  22       70.51       58.68      3.63 o 
   3   4  22        6.96        9.95      2.95 o 
   4   4  22      139.19      141.61      4.29 o 
   5   4  22      221.86      209.30      4.84 o 
   6   4  22       56.82       51.28      4.80 o 
   7   4  22      112.58      115.69      7.36 o 
   8   4  22      210.58      225.22      8.46 o 
   9   4  22       36.00       31.94      7.39 o 
  10   4  22        8.45        8.97      6.75 o 
   0   5  22        3.09        2.94      3.38 o 
   1   5  22      414.93      385.77      7.97 o 
   2   5  22        9.27       12.07      3.18 o 
   3   5  22      187.46      182.64      5.02 o 
   4   5  22      188.56      177.62     10.02 o 
   5   5  22       14.47       12.09      3.76 o 
   6   5  22       50.41       46.19      4.77 o 
   7   5  22      145.93      148.88      7.18 o 
   8   5  22       21.58       21.58      6.14 o 
   9   5  22        7.59        4.81      5.73 o 
  10   5  22       67.56       66.52      9.75 o 
   0   6  22      928.39      950.58     16.98 o 
   1   6  22      254.20      250.32      8.09 o 
   2   6  22      512.20      504.93      7.73 o 
   3   6  22       49.89       39.62      5.10 o 
   4   6  22       62.84       51.48      5.61 o 
   5   6  22       34.11       36.93      5.43 o 
   6   6  22      251.26      249.54      7.78 o 
   7   6  22        3.69        1.87      5.26 o 
   8   6  22       12.65       11.66      9.47 o 
   9   6  22       23.47       25.34     11.54 o 
   1   7  22        5.42        6.27      4.87 o 
   2   7  22       37.90       21.81      7.33 o 
   3   7  22       14.04        6.97      5.12 o 
   4   7  22      109.02       93.22     11.87 o 
   5   7  22       60.02       59.93      7.62 o 
   6   7  22      133.69      134.04      9.26 o 
   7   7  22       19.51       23.36      7.85 o 
   8   7  22       28.29       20.37      8.29 o 
   9   7  22       61.29       65.12     13.75 o 
   2   8  22       17.59       12.80      8.02 o 
   3   8  22      602.34      614.38     18.23 o 
   4   8  22        6.98        0.30      8.97 o 
   5   8  22      268.42      291.77     12.32 o 
   6   8  22        7.40        7.22      8.72 o 
   7   8  22       49.80       26.61     10.33 o 
   8   8  22       37.67       23.23     11.79 o 
   2   9  22      145.44      128.92     16.17 o 
   3   9  22      184.35      202.84     14.95 o 
   4   9  22       29.74       25.62     12.47 o 
   5   9  22       90.07       72.35     14.00 o 
   6   9  22      148.09      154.79     12.94 o 
   7   9  22       29.01       21.05     10.65 o 
   8   9  22        4.71        9.78     15.23 o 
   2  10  22       10.89       19.55     14.83 o 
   3  10  22       11.89       12.53     15.48 o 
   4  10  22      136.13      131.93     14.33 o 
   5  10  22       39.64       26.77     16.65 o 
   6  10  22       24.46       23.40     17.77 o 
   2  11  22        7.25        4.93     14.24 o 
   3  11  22      174.77      178.51     18.83 o 
   4  11  22      156.29      164.88     21.74 o 
   5  11  22       42.48       44.04     20.38 o 
   2  12  22      167.10      176.59     22.04 o 
   3  12  22       84.32       81.44     19.27 o 
   1   0  23      239.48      215.43      6.17 o 
   2   0  23      558.55      562.22     11.18 o 
   3   0  23       79.61       80.59      4.62 o 
   4   0  23      161.03      119.02      9.65 o 
   5   0  23        2.61        7.83      4.76 o 
   6   0  23       37.84       28.09      6.48 o 
   7   0  23       37.20       30.36      8.47 o 
   8   0  23      381.97      396.28     13.09 o 
   9   0  23       38.46       33.47      9.95 o 
  10   0  23        4.31        3.35      8.50 o 
   0   1  23     3454.42     3570.96     65.10 o 
   1   1  23      233.84      245.43      4.49 o 
   2   1  23      608.69      625.11      6.51 o 
   3   1  23      422.35      403.48      4.52 o 
   4   1  23      133.53      113.31      3.90 o 
   5   1  23      221.58      201.02      4.84 o 
   6   1  23       43.46       50.80      4.90 o 
   7   1  23       59.45       61.68      5.66 o 
   8   1  23      171.65      171.88      7.64 o 
   9   1  23       42.33       39.27      7.12 o 
  10   1  23      365.40      368.68     11.31 o 
   0   2  23      424.76      417.04     17.71 o 
   1   2  23      137.13      163.70      9.39 o 
   2   2  23       76.54       73.99      4.25 o 
   3   2  23      285.87      254.02      8.86 o 
   4   2  23      225.20      256.39      4.34 o 
   5   2  23      304.80      305.92      5.10 o 
   6   2  23       25.58       36.22      4.90 o 
   7   2  23       64.71       57.44      5.39 o 
   8   2  23      724.89      791.94     10.94 o 
   9   2  23       59.28       61.05      7.38 o 
  10   2  23       52.21       53.85      9.38 o 
   0   3  23     3081.49     3124.56     70.51 o 
   1   3  23      496.89      537.27     13.33 o 
   2   3  23      290.84      287.13      8.07 o 
   3   3  23      535.54      471.07      8.94 o 
   4   3  23      881.99      815.04     12.20 o 
   5   3  23      138.15      129.82      4.43 o 
   6   3  23      158.95      139.19      5.72 o 
   7   3  23       13.76       11.87      4.72 o 
   8   3  23       45.42       40.20      5.98 o 
   9   3  23       44.69       40.98      7.82 o 
  10   3  23       68.78       62.36      9.22 o 
   0   4  23       96.31      103.40      7.03 o 
   1   4  23      170.57      175.26      9.93 o 
   2   4  23      263.11      240.25      6.52 o 
   3   4  23      590.27      585.00      7.38 o 
   4   4  23      893.36      932.17     21.21 o 
   5   4  23      318.70      315.07      7.43 o 
   6   4  23      122.78      100.95      5.35 o 
   7   4  23      286.71      293.56      9.75 o 
   8   4  23      540.30      563.19     18.44 o 
   9   4  23      109.59      105.44      8.74 o 
  10   4  23        1.26        0.74      5.77 o 
   0   5  23        1.03        6.77      4.15 o 
   1   5  23       27.06       22.42      3.56 o 
   2   5  23      981.40      943.31     17.15 o 
   3   5  23      343.66      311.27      8.52 o 
   4   5  23      225.60      213.54     10.27 o 
   5   5  23      378.83      386.55      7.55 o 
   6   5  23      159.52      163.76      7.42 o 
   7   5  23      215.76      237.55      8.11 o 
   8   5  23        3.31        3.36      5.92 o 
   9   5  23       85.97       98.58      9.32 o 
  10   5  23      171.01      150.82     15.87 o 
   0   6  23       20.25       20.05      7.20 o 
   1   6  23      103.88       90.00      5.86 o 
   2   6  23      195.89      196.18      6.53 o 
   3   6  23       11.48        4.53      4.43 o 
   4   6  23       17.54        9.41      5.85 o 
   5   6  23      125.41      138.90      7.41 o 
   6   6  23      150.27      163.63      7.48 o 
   7   6  23       90.97       76.77      7.26 o 
   8   6  23       49.02       49.90     11.91 o 
   9   6  23       32.64       26.32     11.92 o 
   1   7  23       38.01       25.68      5.60 o 
   2   7  23      174.68      182.60      9.23 o 
   3   7  23      963.31      994.17     19.48 o 
   4   7  23       66.44       58.19      8.60 o 
   5   7  23      148.54      184.27     11.16 o 
   6   7  23      114.47      109.64      8.20 o 
   7   7  23       37.46       28.48      8.51 o 
   8   7  23      230.37      263.67     11.99 o 
   9   7  23      141.98      141.27     20.70 o 
   1   8  23      150.21      105.91     10.83 o 
   2   8  23       21.98       20.18      9.31 o 
   3   8  23      452.88      486.06     18.56 o 
   4   8  23       13.45        8.65     10.23 o 
   5   8  23      953.76     1048.40     24.91 o 
   6   8  23       35.85       30.26     11.24 o 
   7   8  23        9.33       10.78      9.75 o 
   8   8  23      257.48      262.03     26.76 o 
   2   9  23       75.87       79.23     10.80 o 
   3   9  23       57.00       64.94     12.93 o 
   4   9  23      160.22      132.60     13.13 o 
   5   9  23      234.00      264.60     16.78 o 
   6   9  23        2.36       14.93     14.82 o 
   7   9  23        4.02        5.37     10.70 o 
   2  10  23        9.55        7.58     11.37 o 
   3  10  23       20.07       16.90     16.32 o 
   4  10  23      282.02      266.31     15.25 o 
   5  10  23       30.47       38.52     15.78 o 
   6  10  23       26.81       39.61     19.25 o 
   2  11  23       92.91       68.27     18.79 o 
   3  11  23       11.26       17.89     15.09 o 
   4  11  23       86.42       89.11     20.87 o 
   5  11  23       71.48       82.65     22.28 o 
   2  12  23       41.94       29.84     18.41 o 
   3  12  23      132.52      136.79     21.26 o 
   0   0  24    27759.03    29399.08    341.25 o 
   1   0  24        2.44        2.13      3.27 o 
   2   0  24      673.25      634.40     18.22 o 
   3   0  24       75.00       68.01      4.86 o 
   4   0  24     1842.82     1971.03     43.25 o 
   5   0  24      201.67      180.46      6.77 o 
   6   0  24        0.02        3.23      5.42 o 
   7   0  24        4.44        2.89      6.58 o 
   8   0  24     1092.42     1256.17     20.53 o 
   9   0  24       46.41       47.04     10.47 o 
  10   0  24      209.58      224.49     13.48 o 
   0   1  24       26.75       91.70     22.30 o 
   1   1  24       51.70       61.83      4.03 o 
   2   1  24      288.26      303.00     15.92 o 
   3   1  24      431.82      438.77     11.84 o 
   4   1  24      142.98      148.86      4.10 o 
   5   1  24      773.03      774.37     12.75 o 
   6   1  24       99.86       82.04      5.50 o 
   7   1  24      106.66      105.44      6.79 o 
   8   1  24       12.30       13.06      5.79 o 
   9   1  24        8.02        8.09      6.86 o 
  10   1  24       12.11       10.56      7.16 o 
   0   2  24      343.55      316.02     13.98 o 
   1   2  24     4871.01     4998.06    101.52 o 
   2   2  24     2615.99     2446.51     46.74 o 
   3   2  24      102.76      108.20      4.41 o 
   4   2  24      560.62      546.13      9.76 o 
   5   2  24       68.92       64.10      4.26 o 
   6   2  24      237.48      239.15      6.16 o 
   7   2  24       62.64       57.58      5.76 o 
   8   2  24       71.68       61.68      5.70 o 
   9   2  24      296.56      296.06      8.99 o 
  10   2  24      787.96      819.09     11.90 o 
   0   3  24      121.00      132.59     20.15 o 
   1   3  24        4.18        5.83      2.59 o 
   2   3  24      247.85      210.23      7.79 o 
   3   3  24      100.02       75.19      4.37 o 
   4   3  24     1327.44     1332.12     13.55 o 
   5   3  24       41.94       29.29      3.60 o 
   6   3  24        3.54        4.73      3.75 o 
   7   3  24       73.25       80.14      6.79 o 
   8   3  24        8.23       10.47      6.11 o 
   9   3  24       15.40       13.59      6.66 o 
  10   3  24       63.08       67.33      9.64 o 
   0   4  24     1278.49     1194.25     15.53 o 
   1   4  24     2773.51     2880.50     94.50 o 
   2   4  24      386.61      403.70     10.21 o 
   3   4  24      110.71       92.36      5.06 o 
   4   4  24       67.73       71.53      4.95 o 
   5   4  24      103.25       87.52      4.52 o 
   6   4  24       96.58      109.28      4.92 o 
   7   4  24       31.00       37.34      5.37 o 
   8   4  24       30.32       33.11      6.40 o 
   9   4  24      669.18      725.38     12.51 o 
  10   4  24       35.51       18.28      8.25 o 
   0   5  24        2.20        4.53      4.26 o 
   1   5  24       37.39       44.34      4.48 o 
   2   5  24      688.96      651.05      9.38 o 
   3   5  24      119.49      122.70      6.29 o 
   4   5  24      486.77      468.63     10.63 o 
   5   5  24      296.41      263.12      9.63 o 
   6   5  24      132.91      116.56      6.51 o 
   7   5  24       65.26       54.70      5.77 o 
   8   5  24      125.15      120.97      7.80 o 
   9   5  24      262.91      299.20     10.27 o 
   0   6  24     3119.51     3194.32     31.37 o 
   1   6  24     1552.71     1585.56     30.70 o 
   2   6  24       10.87       13.98      5.02 o 
   3   6  24       21.40       15.89      5.66 o 
   4   6  24      493.94      483.31      9.12 o 
   5   6  24      111.00      103.55      8.44 o 
   6   6  24        4.03        3.97      5.10 o 
   7   6  24       21.35       19.17      6.45 o 
   8   6  24      316.30      322.83     11.24 o 
   9   6  24       78.11       61.80     10.62 o 
   1   7  24       98.79       92.64      8.03 o 
   2   7  24      281.77      301.02     13.52 o 
   3   7  24      997.51     1078.82     59.13 o 
   4   7  24       94.88       93.03      9.63 o 
   5   7  24      377.20      395.20     13.54 o 
   6   7  24        5.44        2.87      6.16 o 
   7   7  24       65.93       57.62      9.12 o 
   8   7  24      175.37      169.66     15.17 o 
   9   7  24       50.14       45.08     18.55 o 
   1   8  24       15.59       15.24      9.57 o 
   2   8  24      515.67      501.74     15.81 o 
   3   8  24      169.66      148.82     14.81 o 
   4   8  24       66.93       65.86     13.16 o 
   5   8  24       24.75       21.29     11.87 o 
   6   8  24       98.23      127.83     19.93 o 
   7   8  24       38.90       33.86     11.83 o 
   8   8  24       28.93       24.96     14.34 o 
   1   9  24       99.87       85.72     15.41 o 
   2   9  24       74.83       72.70     13.47 o 
   3   9  24       84.44      118.50     19.06 o 
   4   9  24      377.24      368.21     19.84 o 
   5   9  24      251.33      278.62     20.53 o 
   6   9  24       10.86       10.18     13.59 o 
   7   9  24       66.37       71.71     20.36 o 
   1  10  24        6.85        1.81     10.34 o 
   2  10  24        1.43        3.48     10.65 o 
   3  10  24       19.38       14.83     15.95 o 
   4  10  24       43.77       32.81     17.74 o 
   5  10  24        9.31       13.83     19.08 o 
   6  10  24       27.38       13.10     14.45 o 
   1  11  24       75.44       80.81     17.82 o 
   2  11  24       51.33       59.63     18.07 o 
   3  11  24       26.01       33.45     14.87 o 
   4  11  24      152.08      154.33     22.60 o 
   5  11  24       30.76       10.52     18.04 o 
   1  12  24      286.94      322.65     20.68 o 
   2  12  24       71.81       74.93     20.64 o 
   3  12  24       40.91       49.56     19.68 o 
   1   0  25       51.80       47.29      5.13 o 
   2   0  25       15.05       20.27      4.81 o 
   3   0  25       14.42       16.05      5.73 o 
   4   0  25       87.06       67.23      6.68 o 
   5   0  25        6.62        7.93      4.41 o 
   6   0  25      131.83      145.36      7.58 o 
   7   0  25        2.16        6.03      7.45 o 
   8   0  25        2.55        6.90      7.93 o 
   9   0  25       28.04       32.23     11.45 o 
  10   0  25      312.86      335.49     15.11 o 
   0   1  25      404.49      396.60      8.90 o 
   1   1  25      131.35      127.24      9.27 o 
   2   1  25     1925.25     1930.57     35.76 o 
   3   1  25     1507.44     1503.14     19.16 o 
   4   1  25      111.62      111.11      3.94 o 
   5   1  25       12.39       14.54      3.23 o 
   6   1  25       94.85       95.91      5.26 o 
   7   1  25       88.19       96.05      6.88 o 
   8   1  25      157.96      163.15      8.32 o 
   9   1  25       50.22       45.93      8.06 o 
  10   1  25        4.58       -0.56      6.17 o 
   0   2  25        5.30        3.73      4.52 o 
   1   2  25      964.14     1165.28     13.82 o 
   2   2  25     1111.54     1148.88     23.61 o 
   3   2  25       66.59       63.92      4.30 o 
   4   2  25       10.28       14.04      3.51 o 
   5   2  25      134.48      152.65      5.43 o 
   6   2  25        9.79        7.60      3.61 o 
   7   2  25      267.76      268.23      8.17 o 
   8   2  25       63.71       67.72      6.48 o 
   9   2  25      196.86      187.88     16.90 o 
  10   2  25      133.91      153.08     10.76 o 
   0   3  25      894.65      893.83     11.75 o 
   1   3  25      852.87      878.09     16.07 o 
   2   3  25       45.06       47.00      4.40 o 
   3   3  25        3.07        3.30      2.82 o 
   4   3  25      343.02      287.17      5.36 o 
   5   3  25       37.48       33.71      4.01 o 
   6   3  25       14.74       21.91      3.82 o 
   7   3  25      108.01      108.82      6.02 o 
   8   3  25       60.49       54.92      7.29 o 
   9   3  25      105.67      115.83      7.93 o 
  10   3  25       59.75       58.85      9.70 o 
   0   4  25       72.77       77.44      7.53 o 
   1   4  25      178.86      167.41      8.50 o 
   2   4  25     1497.59     1546.43     19.34 o 
   3   4  25       12.06       13.64      3.59 o 
   4   4  25       43.19       50.86      4.59 o 
   5   4  25       18.99       25.29      3.91 o 
   6   4  25      371.67      384.50      7.88 o 
   7   4  25       51.57       52.36      4.90 o 
   8   4  25      101.45      103.01      6.77 o 
   9   4  25       21.13       19.87      7.47 o 
  10   4  25      263.18      282.74     13.24 o 
   0   5  25      383.04      395.59     12.60 o 
   1   5  25       42.36       38.92      5.04 o 
   2   5  25     1028.23     1120.83     21.00 o 
   3   5  25      293.48      283.57      6.11 o 
   4   5  25      290.01      309.41      6.81 o 
   5   5  25       87.23       74.19      6.30 o 
   6   5  25       51.22       45.20      5.08 o 
   7   5  25       80.36       76.35      6.22 o 
   8   5  25      134.66      147.35      7.64 o 
   9   5  25       36.93       35.93      8.08 o 
   0   6  25      467.50      437.48     13.58 o 
   1   6  25      297.65      292.99      8.31 o 
   2   6  25      268.06      265.70      7.62 o 
   3   6  25       44.61       32.37      4.95 o 
   4   6  25      109.54      111.29      7.53 o 
   5   6  25       54.73       60.18      7.31 o 
   6   6  25       42.34       30.05      7.20 o 
   7   6  25       20.81       16.41      6.75 o 
   8   6  25       60.76       63.32      9.98 o 
   9   6  25       29.64       26.51      9.83 o 
   0   7  25       49.58       31.24     11.02 o 
   1   7  25       26.74       18.53      5.44 o 
   2   7  25      223.11      231.37     26.84 o 
   3   7  25      168.78      163.87     10.59 o 
   4   7  25       16.86       14.31      8.17 o 
   5   7  25      151.12      151.59     11.89 o 
   6   7  25       15.62       18.74      8.44 o 
   7   7  25       55.17       43.29      9.11 o 
   8   7  25       17.07       24.43      9.02 o 
   1   8  25       36.22       25.66     10.60 o 
   2   8  25      239.53      234.90     15.90 o 
   3   8  25        5.97       11.34     10.85 o 
   4   8  25       46.58       40.34     12.90 o 
   5   8  25      641.39      724.46     21.38 o 
   6   8  25       18.41        5.20     13.40 o 
   7   8  25        1.24        8.30     13.81 o 
   1   9  25      145.88      140.75     16.46 o 
   2   9  25       32.21       28.06     13.73 o 
   3   9  25      139.11      140.73     17.24 o 
   4   9  25       38.92       21.76     15.55 o 
   5   9  25      106.66       98.21     19.81 o 
   6   9  25       62.48       59.58     18.63 o 
   7   9  25      143.84      170.56     20.61 o 
   1  10  25        3.80       10.97     14.05 o 
   2  10  25        2.98        1.27     11.00 o 
   3  10  25       10.96        8.22     14.47 o 
   4  10  25      103.24      123.89     21.34 o 
   5  10  25       30.56       38.68     18.33 o 
   6  10  25       71.40       71.66     20.30 o 
   1  11  25      117.72      137.75     23.07 o 
   2  11  25      222.23      250.27     21.56 o 
   3  11  25       31.73       39.89     16.15 o 
   4  11  25      168.53      143.12     20.53 o 
   1  12  25      101.08       79.84     19.10 o 
   2  12  25      107.19      106.04     21.05 o 
   0   0  26      164.14      247.42     10.11 o 
   1   0  26        7.22        7.34      4.02 o 
   2   0  26      121.63      176.61      8.50 o 
   3   0  26      384.29      358.46     12.38 o 
   4   0  26       69.53       77.01      7.39 o 
   5   0  26       17.87       12.85      5.16 o 
   6   0  26      783.18      948.78     18.80 o 
   7   0  26       26.23       20.21      6.60 o 
   8   0  26      290.79      309.73     13.34 o 
   9   0  26        0.03        2.77      7.78 o 
  10   0  26       17.06       19.23     10.50 o 
   0   1  26      102.42      102.41      6.08 o 
   1   1  26        9.99        9.70      3.18 o 
   2   1  26     2258.18     2316.90     15.53 o 
   3   1  26      354.46      439.34      7.79 o 
   4   1  26      166.53      182.99      5.18 o 
   5   1  26       82.97       87.62      5.02 o 
   6   1  26       46.35       48.55      4.70 o 
   7   1  26       71.14       70.55      5.43 o 
   8   1  26      362.33      424.51      9.64 o 
   9   1  26      232.28      224.84      9.49 o 
  10   1  26       51.57       42.22      9.05 o 
   0   2  26      378.07      325.51     16.69 o 
   1   2  26        9.08       12.91      2.90 o 
   2   2  26      202.96      199.83      5.66 o 
   3   2  26      309.35      298.83      5.98 o 
   4   2  26       31.85       10.91      3.50 o 
   5   2  26      190.33      210.47      5.25 o 
   6   2  26       60.24       52.25      4.72 o 
   7   2  26      197.78      206.38      6.67 o 
   8   2  26      336.10      323.50      7.65 o 
   9   2  26      116.11      117.49      8.30 o 
  10   2  26      824.62      898.06     12.83 o 
   0   3  26      160.87      168.28      6.95 o 
   1   3  26      175.71      171.53      5.14 o 
   2   3  26      728.48      691.56     16.32 o 
   3   3  26       26.07       25.41      4.04 o 
   4   3  26       56.26       45.99      4.47 o 
   5   3  26       46.12       32.46      4.36 o 
   6   3  26      150.58      139.97      5.08 o 
   7   3  26       56.79       52.95      5.04 o 
   8   3  26       34.39       26.73      5.88 o 
   9   3  26      124.81      120.68      9.51 o 
  10   3  26      149.19      136.67     11.20 o 
   0   4  26      212.81      226.41      7.80 o 
   1   4  26      148.11      136.05      5.32 o 
   2   4  26       53.19       67.27      4.98 o 
   3   4  26       13.37       10.21      3.51 o 
   4   4  26      107.17       88.17      5.19 o 
   5   4  26       66.65       60.03      4.79 o 
   6   4  26       37.28       38.65      4.37 o 
   7   4  26      209.11      217.55      7.66 o 
   8   4  26       53.09       53.75      6.55 o 
   9   4  26      480.84      502.78     10.39 o 
   0   5  26      176.80      185.21     12.57 o 
   1   5  26      182.01      169.01      6.56 o 
   2   5  26      460.08      449.77     19.47 o 
   3   5  26        0.41        2.19      3.72 o 
   4   5  26      297.70      305.68     12.35 o 
   5   5  26       84.10       76.92      6.14 o 
   6   5  26       92.43       71.09      6.97 o 
   7   5  26      305.12      314.88      8.75 o 
   8   5  26      214.06      201.36      9.09 o 
   9   5  26       50.40       37.68      7.33 o 
   0   6  26       69.18       55.95     11.03 o 
   1   6  26      571.36      562.40     18.35 o 
   2   6  26       50.89       47.45      5.45 o 
   3   6  26       93.71       78.69      6.68 o 
   4   6  26       38.39       33.01      5.82 o 
   5   6  26      445.90      482.42     10.21 o 
   6   6  26      119.80      115.60      9.25 o 
   7   6  26      483.32      500.13     11.18 o 
   8   6  26       59.88       50.71     10.48 o 
   9   6  26       52.68       47.14     12.91 o 
   0   7  26       16.67        6.97      8.72 o 
   1   7  26        7.63        7.63      8.33 o 
   2   7  26      106.94       97.36     10.24 o 
   3   7  26      141.58      136.97     10.83 o 
   4   7  26       35.48       28.43      8.73 o 
   5   7  26       83.19       85.22     12.26 o 
   6   7  26      129.44      131.63     11.50 o 
   7   7  26       60.95       55.32     11.77 o 
   8   7  26       50.25       32.20      9.44 o 
   1   8  26        1.59        1.61     10.19 o 
   2   8  26      103.66       92.22     11.61 o 
   3   8  26       50.25       47.61     13.50 o 
   4   8  26       15.68        8.89     12.72 o 
   5   8  26      181.68      189.31     16.30 o 
   6   8  26       89.27       85.59     17.13 o 
   7   8  26        3.52        6.55     13.95 o 
   1   9  26       13.42        8.47     11.31 o 
   2   9  26      184.43      194.82     17.78 o 
   3   9  26       19.12       18.73     12.64 o 
   4   9  26       14.95       11.74     16.02 o 
   5   9  26       43.75       56.02     20.25 o 
   6   9  26       55.58       58.93     21.20 o 
   1  10  26       44.72       51.85     17.25 o 
   2  10  26       61.20       75.67     18.08 o 
   3  10  26       36.41       24.82     13.33 o 
   4  10  26      122.72      137.44     20.59 o 
   5  10  26      171.44      190.88     21.80 o 
   1  11  26       95.38       94.72     20.04 o 
   2  11  26       40.36       34.46     18.20 o 
   3  11  26       25.94       24.81     20.63 o 
   4  11  26       65.39       56.04     21.34 o 
   1   0  27       55.02       53.00      6.97 o 
   2   0  27     4294.14     4390.16    316.09 o 
   3   0  27       26.28       34.53      7.46 o 
   4   0  27      826.44      771.40     13.00 o 
   5   0  27        1.01        2.40      4.83 o 
   6   0  27       76.32       72.73      7.08 o 
   7   0  27        6.05        8.20      6.48 o 
   8   0  27        4.21        8.98      7.20 o 
   9   0  27        0.82        3.49      8.52 o 
  10   0  27      248.60      229.21     15.78 o 
   0   1  27      207.74      188.07      7.68 o 
   1   1  27      235.89      241.25      5.29 o 
   2   1  27       19.75       72.81      8.40 o 
   3   1  27      634.69      561.69     10.46 o 
   4   1  27      314.86      313.19      9.60 o 
   5   1  27       93.33      113.56      5.58 o 
   6   1  27       67.70       68.79      5.32 o 
   7   1  27       61.43       60.39      5.08 o 
   8   1  27       16.03       16.95      5.39 o 
   9   1  27       19.18       16.23      6.96 o 
  10   1  27       61.00       68.95      9.97 o 
   0   2  27       63.69       76.82      6.24 o 
   1   2  27      546.11      558.55      7.23 o 
   2   2  27      808.86      844.87      9.39 o 
   3   2  27      266.14      265.57      6.21 o 
   4   2  27       44.87       51.62      4.48 o 
   5   2  27      298.74      300.54      6.40 o 
   6   2  27       14.84       15.27      4.10 o 
   7   2  27      126.07      111.81      6.14 o 
   8   2  27       69.02       60.82      6.14 o 
   9   2  27       66.64       59.74      7.36 o 
  10   2  27       74.23       74.70     15.01 o 
   0   3  27      524.35      462.90     13.17 o 
   1   3  27      465.31      465.31     10.61 o 
   2   3  27      273.29      247.18      5.83 o 
   3   3  27       20.41       18.92      4.22 o 
   4   3  27       12.09        4.26      3.67 o 
   5   3  27       54.37       50.14      4.86 o 
   6   3  27      273.45      285.40      7.11 o 
   7   3  27        8.85        6.16      4.62 o 
   8   3  27       31.96       22.94      5.93 o 
   9   3  27       75.12       72.62      7.38 o 
   0   4  27       99.62       94.76      8.05 o 
   1   4  27       58.62       47.77      4.85 o 
   2   4  27       73.33       66.86      5.23 o 
   3   4  27       45.25       45.10      4.96 o 
   4   4  27      127.73       97.96      8.02 o 
   5   4  27       64.84       48.85      4.64 o 
   6   4  27      210.15      212.98      7.45 o 
   7   4  27       20.51       18.66      5.21 o 
   8   4  27      165.75      167.43      8.82 o 
   9   4  27       17.27       12.40      6.25 o 
   0   5  27     1482.64     1502.82     23.35 o 
   1   5  27       46.04       36.18      5.59 o 
   2   5  27       89.15       82.55      6.28 o 
   3   5  27       41.23       33.96      5.15 o 
   4   5  27       36.56       39.04      5.96 o 
   5   5  27       15.82        7.87      5.10 o 
   6   5  27       29.85       28.28      6.36 o 
   7   5  27       21.09       21.87      6.93 o 
   8   5  27      132.26      115.01      7.95 o 
   9   5  27       10.82        6.49      6.38 o 
   0   6  27       38.60       29.73      7.13 o 
   1   6  27       20.76       19.11      6.69 o 
   2   6  27      884.49      880.68     13.55 o 
   3   6  27       21.23       22.66      6.26 o 
   4   6  27       69.99       61.86      7.12 o 
   5   6  27      216.58      253.17     21.15 o 
   6   6  27       16.48        9.87      7.06 o 
   7   6  27      126.53      136.03     10.43 o 
   8   6  27        5.97        4.87      7.45 o 
   0   7  27      295.47      291.36     14.85 o 
   1   7  27      103.54       84.07      8.69 o 
   2   7  27      149.38      151.73     14.85 o 
   3   7  27       13.39        9.27      7.01 o 
   4   7  27       42.09       29.69      8.96 o 
   5   7  27      213.27      204.31     12.43 o 
   6   7  27        7.16       11.98      9.00 o 
   7   7  27      153.36      130.51     23.40 o 
   8   7  27       27.95       27.81     11.86 o 
   2   8  27      139.76      132.92     14.14 o 
   3   8  27      310.37      309.36     19.84 o 
   4   8  27       10.22        6.21     11.84 o 
   5   8  27       50.52       43.96     14.53 o 
   6   8  27       51.53       46.88     16.56 o 
   7   8  27       33.94       48.02     20.77 o 
   2   9  27        3.99       11.31     13.04 o 
   3   9  27       39.96       34.00     14.83 o 
   4   9  27       32.96       39.20     16.90 o 
   5   9  27       33.81       17.49     14.65 o 
   6   9  27      142.49      183.29     22.23 o 
   2  10  27      238.83      264.73     17.95 o 
   3  10  27        4.33       -1.39     11.73 o 
   4  10  27       86.78       83.99     23.02 o 
   5  10  27       35.88       30.70     17.06 o 
   2  11  27       34.68       36.99     15.78 o 
   3  11  27       66.51       70.76     20.15 o 
   0   0  28      173.77      182.69     10.97 o 
   1   0  28      182.97      165.25      6.94 o 
   2   0  28      663.24      878.37     13.56 o 
   3   0  28      178.50      160.83      9.21 o 
   4   0  28       73.20       94.94      8.64 o 
   5   0  28        5.15        4.61      6.31 o 
   6   0  28       28.35       17.60      6.13 o 
   7   0  28        4.44        5.07      6.31 o 
   8   0  28      132.74      147.12     10.05 o 
   9   0  28        2.75        4.48      7.41 o 
   0   1  28      219.19      198.42     10.96 o 
   1   1  28     1175.56     1241.02     14.89 o 
   2   1  28      186.08      162.30      5.30 o 
   3   1  28      298.55      306.63      6.45 o 
   4   1  28      294.69      271.91      6.98 o 
   5   1  28       44.62       49.98      5.32 o 
   6   1  28       20.03       14.78      4.36 o 
   7   1  28      192.20      201.94      7.10 o 
   8   1  28        6.10        4.81      4.95 o 
   9   1  28        0.41        0.01      4.95 o 
   0   2  28     1700.66     1672.29     27.87 o 
   1   2  28      139.69      141.32      8.87 o 
   2   2  28       97.26       95.66      5.65 o 
   3   2  28      306.07      287.12      6.37 o 
   4   2  28       33.94       23.52      4.55 o 
   5   2  28       74.68       66.21      5.47 o 
   6   2  28      138.15      132.74      6.89 o 
   7   2  28       18.11       19.25      4.82 o 
   8   2  28        3.55        2.02      4.64 o 
   9   2  28      370.24      410.31     13.38 o 
   0   3  28       22.19       18.55      5.36 o 
   1   3  28       88.43       78.05      4.78 o 
   2   3  28     1200.05     1288.47     32.44 o 
   3   3  28       28.65       22.87      4.57 o 
   4   3  28      153.99      132.08      6.45 o 
   5   3  28        3.17        4.56      3.97 o 
   6   3  28       24.59       28.59      4.97 o 
   7   3  28       31.83       29.42      5.66 o 
   8   3  28      154.47      162.18      7.10 o 
   9   3  28      219.23      225.29      8.73 o 
   0   4  28     3398.58     3466.44     71.76 o 
   1   4  28       55.86       46.97      4.88 o 
   2   4  28        7.36       12.11      3.95 o 
   3   4  28      360.85      352.60     12.74 o 
   4   4  28       28.96       28.35      4.24 o 
   5   4  28       39.52       40.74      5.09 o 
   6   4  28       51.78       48.90      5.61 o 
   7   4  28       56.17       48.27      6.54 o 
   8   4  28      262.42      261.96      8.66 o 
   9   4  28       35.74       24.44      7.10 o 
   0   5  28       13.24       15.99      8.58 o 
   1   5  28      143.73      126.33      8.46 o 
   2   5  28       54.92       50.68      7.14 o 
   3   5  28       84.29       78.65      7.25 o 
   4   5  28       57.50       48.02      8.05 o 
   5   5  28       84.67       81.66      6.93 o 
   6   5  28       11.25       11.01      5.44 o 
   7   5  28        5.85        3.63      5.47 o 
   8   5  28       69.58       65.02      9.78 o 
   9   5  28       13.23       13.28     11.21 o 
   0   6  28      360.60      340.10     14.04 o 
   1   6  28      284.06      273.04      9.84 o 
   2   6  28       40.52       42.38      8.86 o 
   3   6  28       47.04       40.05      6.37 o 
   4   6  28       36.23       33.78      7.29 o 
   5   6  28       53.47       47.49      6.99 o 
   6   6  28       92.97       98.62     10.33 o 
   7   6  28      201.04      196.40     15.05 o 
   8   6  28       17.65       12.59     10.98 o 
   0   7  28      134.49      128.67     13.56 o 
   1   7  28       23.70       21.68      7.71 o 
   2   7  28      239.02      282.64     16.21 o 
   3   7  28      120.47      110.12     17.85 o 
   4   7  28      268.74      250.39     12.58 o 
   5   7  28        0.62       -2.48      7.38 o 
   6   7  28       88.22       72.38     11.09 o 
   7   7  28       13.24        7.10      9.69 o 
   3   8  28      228.93      213.66     14.96 o 
   4   8  28       25.23       19.68     15.38 o 
   5   8  28       73.71       85.60     18.33 o 
   6   8  28      298.72      305.74     20.87 o 
   7   8  28       20.94       10.95     16.32 o 
   3   9  28        7.07       -0.62     13.33 o 
   4   9  28        3.20        4.62     11.54 o 
   5   9  28       77.99       63.47     17.50 o 
   6   9  28      232.72      279.20     25.48 o 
   3  10  28       57.60       30.76     16.32 o 
   4  10  28      177.68      171.85     21.83 o 
   5  10  28       86.88       87.00     22.09 o 
   1   0  29      202.12      202.41      9.60 o 
   2   0  29      602.90      697.07     35.50 o 
   3   0  29        1.17        4.72      5.36 o 
   4   0  29      678.81      607.46     32.38 o 
   5   0  29       16.93       15.91      7.16 o 
   6   0  29       14.42        6.47      8.49 o 
   7   0  29       45.32       41.64      7.50 o 
   8   0  29      155.60      135.10      8.82 o 
   9   0  29        0.66        2.44      8.06 o 
   0   1  29      747.30      695.18     19.99 o 
   1   1  29       79.68      103.66      7.36 o 
   2   1  29        7.85       13.56      3.63 o 
   3   1  29       64.13       78.15      5.75 o 
   4   1  29      264.89      244.87      8.09 o 
   5   1  29       66.68       52.39      6.01 o 
   6   1  29       37.10       30.78      5.27 o 
   7   1  29      117.16      115.60      6.14 o 
   8   1  29       59.32       56.45      6.33 o 
   9   1  29        4.16        5.60      5.98 o 
   0   2  29       29.32       60.62      7.04 o 
   1   2  29       58.59       61.59      6.46 o 
   2   2  29      420.77      427.84      8.37 o 
   3   2  29      306.64      295.16      8.66 o 
   4   2  29        7.46        5.79      4.73 o 
   5   2  29       11.30       13.96      4.78 o 
   6   2  29      206.25      225.76      7.06 o 
   7   2  29      147.51      162.65      7.83 o 
   8   2  29        1.73        2.94      5.05 o 
   9   2  29       29.65       31.15      7.18 o 
   0   3  29      292.78      218.79     14.43 o 
   1   3  29       58.35       52.78      5.29 o 
   2   3  29       63.75       85.55      6.01 o 
   3   3  29       17.45       20.20      4.66 o 
   4   3  29       80.51       61.75      6.00 o 
   5   3  29      237.47      215.85      6.58 o 
   6   3  29      166.62      185.08      7.15 o 
   7   3  29       22.20       20.83      6.03 o 
   8   3  29       68.81       65.15      7.07 o 
   9   3  29       50.12       33.90      6.80 o 
   0   4  29        1.79        6.18      5.28 o 
   1   4  29      115.62      107.37      5.59 o 
   2   4  29       16.85       12.55      4.23 o 
   3   4  29      358.86      370.25      9.58 o 
   4   4  29       29.80       19.22      4.87 o 
   5   4  29       55.61       45.05      4.92 o 
   6   4  29       81.15       79.22      6.23 o 
   7   4  29      166.10      173.49      8.76 o 
   8   4  29      259.38      265.50      9.64 o 
   9   4  29        2.04       -3.51      7.36 o 
   0   5  29      472.60      453.89     15.51 o 
   1   5  29        9.55        6.99      6.63 o 
   2   5  29       54.24       63.94      7.78 o 
   3   5  29        0.34        2.16      4.79 o 
   4   5  29       82.13       85.39      6.64 o 
   5   5  29       25.54       17.93      5.73 o 
   6   5  29      249.78      257.24     14.12 o 
   7   5  29       23.93       25.80      7.26 o 
   8   5  29       16.01       11.09      7.20 o 
   0   6  29        0.84        7.15     11.23 o 
   1   6  29      163.94      152.90      9.38 o 
   2   6  29       12.97       12.41      6.97 o 
   3   6  29        5.65        9.83      6.98 o 
   4   6  29      174.32      180.11      8.94 o 
   5   6  29      117.04      107.52      8.83 o 
   6   6  29       28.31       24.36      8.49 o 
   7   6  29      211.70      212.13     10.58 o 
   8   6  29       42.05       27.86     12.54 o 
   0   7  29        1.81        4.20      9.36 o 
   1   7  29       31.28       30.45      7.39 o 
   2   7  29       28.31       29.03     14.39 o 
   3   7  29       57.79       40.45     11.48 o 
   4   7  29       94.48       86.10      9.27 o 
   5   7  29      107.79       83.43     11.84 o 
   6   7  29       58.84       61.82     20.83 o 
   7   7  29      157.69      135.67     22.00 o 
   4   8  29      128.88      119.66     18.69 o 
   5   8  29      103.43       86.27     18.71 o 
   6   8  29       30.53       38.61     17.19 o 
   4   9  29       13.95       13.64     14.98 o 
   5   9  29      115.08      117.30     19.66 o 
   3  10  29       39.98       24.55     17.73 o 
   4  10  29      133.95      118.92     19.54 o 
   0   0  30     3021.97     3257.92     34.02 o 
   1   0  30       34.40       34.40      6.57 o 
   2   0  30        6.97       16.30      5.77 o 
   3   0  30      237.19      222.32     10.07 o 
   4   0  30        6.31       11.77      6.83 o 
   5   0  30        3.70       11.66      8.07 o 
   6   0  30       60.54       49.13      9.84 o 
   7   0  30       83.16       87.94      9.66 o 
   8   0  30      289.58      295.43     10.39 o 
   9   0  30       24.98       28.24     10.76 o 
   0   1  30       10.57       15.60      5.18 o 
   1   1  30      243.99      236.29      6.23 o 
   2   1  30      272.73      298.36      9.71 o 
   3   1  30       82.79       75.12      5.66 o 
   4   1  30       77.28       86.25      6.63 o 
   5   1  30       32.93       36.81      5.63 o 
   6   1  30       20.41       14.47      5.64 o 
   7   1  30      203.61      187.56      7.07 o 
   8   1  30       38.33       30.92      6.44 o 
   9   1  30        4.09        3.92      5.32 o 
   0   2  30       25.73       21.92      6.44 o 
   1   2  30      393.11      380.85      7.89 o 
   2   2  30      782.74      761.30     17.47 o 
   3   2  30       36.28       34.63      4.83 o 
   4   2  30      148.47      120.59      6.72 o 
   5   2  30       66.42       62.27      6.50 o 
   6   2  30        5.83        8.07      5.40 o 
   7   2  30       54.79       52.88      6.69 o 
   8   2  30        4.75        4.39      5.56 o 
   9   2  30       44.87       32.82      7.22 o 
   0   3  30        3.62        5.00      5.67 o 
   1   3  30      322.20      298.60      6.40 o 
   2   3  30      154.40      133.99      6.28 o 
   3   3  30       26.91       32.86      5.31 o 
   4   3  30       20.81       11.22      5.10 o 
   5   3  30      158.46      167.30      8.04 o 
   6   3  30      227.54      222.38      7.45 o 
   7   3  30        5.64        5.03      5.31 o 
   8   3  30       19.43       14.08      6.39 o 
   9   3  30      143.52      139.66     10.57 o 
   0   4  30      143.05      169.65     21.37 o 
   1   4  30      186.76      172.68      6.51 o 
   2   4  30       14.38       18.32      4.56 o 
   3   4  30      190.76      196.75      7.05 o 
   4   4  30       16.82       10.69      4.89 o 
   5   4  30      101.22      104.32      7.20 o 
   6   4  30      130.30      132.41      7.03 o 
   7   4  30       28.35       32.99      7.81 o 
   8   4  30       17.25       16.37      7.25 o 
   0   5  30        2.48        4.76      8.19 o 
   1   5  30       37.06       30.90      7.57 o 
   2   5  30      203.83      217.59     13.14 o 
   3   5  30        2.16        2.37      5.43 o 
   4   5  30      119.77      134.54      8.23 o 
   5   5  30       15.90       13.14      5.64 o 
   6   5  30       42.58       39.34      7.88 o 
   7   5  30        6.25        7.17      6.14 o 
   8   5  30       39.45       25.34      8.28 o 
   0   6  30       23.41       13.91      9.56 o 
   1   6  30      183.71      165.20     10.48 o 
   2   6  30       71.96       65.18      8.13 o 
   3   6  30      338.49      317.41     13.86 o 
   4   6  30       59.68       54.62     10.44 o 
   5   6  30       16.30        8.10      6.95 o 
   6   6  30       14.74        6.51      7.14 o 
   7   6  30       25.42       24.81      9.23 o 
   8   6  30       12.90        5.14      9.51 o 
   0   7  30      130.63      134.79     10.64 o 
   1   7  30        8.45       12.25      8.08 o 
   2   7  30        9.54       10.51      9.38 o 
   3   7  30       81.65       91.99     15.05 o 
   4   7  30       13.90       17.54     14.22 o 
   5   7  30        0.79        0.17      7.95 o 
   6   7  30       34.31       22.67     11.05 o 
   7   7  30       90.29       95.99     15.16 o 
   5   8  30       11.09       -0.91     11.32 o 
   6   8  30       13.88        1.51     12.40 o 
   4   9  30       34.47       24.51     16.44 o 
   5   9  30       25.54       14.95     15.54 o 
   1   0  31       44.35       50.63      8.37 o 
   2   0  31      138.35      134.71      9.10 o 
   3   0  31      115.88      105.92     10.27 o 
   4   0  31       26.31       23.24      7.28 o 
   5   0  31       11.03       13.76      7.23 o 
   6   0  31       56.98       41.72      9.70 o 
   7   0  31      117.03      125.79      9.44 o 
   8   0  31        1.01       11.60      9.40 o 
   9   0  31        3.84        1.44      7.34 o 
   0   1  31        4.89       11.93      6.57 o 
   1   1  31        1.48        8.12      4.01 o 
   2   1  31      342.43      340.06     10.45 o 
   3   1  31      127.05      115.64      6.86 o 
   4   1  31        0.79        5.76      4.87 o 
   5   1  31       50.74       46.22      6.01 o 
   6   1  31       52.79       55.47      6.71 o 
   7   1  31       44.79       40.06      7.28 o 
   8   1  31      152.25      150.41      8.46 o 
   9   1  31       39.66       33.52      7.68 o 
   0   2  31       18.66       10.93      7.24 o 
   1   2  31      346.09      328.20      8.36 o 
   2   2  31      196.94      211.89     15.47 o 
   3   2  31       22.05       19.41      5.14 o 
   4   2  31       59.69       48.35      5.50 o 
   5   2  31       12.11       10.59      5.57 o 
   6   2  31       12.54       14.45      6.30 o 
   7   2  31      104.87      104.81      7.32 o 
   8   2  31       41.26       34.99      7.17 o 
   9   2  31       34.84       24.09     12.16 o 
   0   3  31      203.48      198.65     11.20 o 
   1   3  31      102.45      100.59      6.62 o 
   2   3  31       21.13       24.43      4.84 o 
   3   3  31       83.39       84.16      6.70 o 
   4   3  31       40.96       30.71      6.36 o 
   5   3  31      221.24      239.42      8.34 o 
   6   3  31        2.74        5.72      5.67 o 
   7   3  31       75.19       78.45      7.40 o 
   8   3  31        7.52        5.89      6.10 o 
   9   3  31       18.15       15.80     16.31 o 
   0   4  31       14.86       12.99      6.07 o 
   1   4  31      103.32       91.56      5.35 o 
   2   4  31      319.47      297.19      7.26 o 
   3   4  31      109.42      121.36      8.51 o 
   4   4  31       13.78       11.10      5.71 o 
   5   4  31      132.65      116.68      7.13 o 
   6   4  31      151.31      147.56      8.77 o 
   7   4  31      184.99      178.28     12.87 o 
   8   4  31       91.44       95.16     10.25 o 
   0   5  31      204.22      230.54     13.75 o 
   1   5  31        0.57        2.70      6.40 o 
   2   5  31      433.83      472.29     22.42 o 
   3   5  31       26.84       17.79      6.25 o 
   4   5  31       27.65       41.54      7.24 o 
   5   5  31       39.10       28.48      7.93 o 
   6   5  31       23.64       12.99      6.73 o 
   7   5  31       16.98       17.38      6.91 o 
   8   5  31        2.08        3.86      7.76 o 
   0   6  31       27.35       10.52     10.48 o 
   1   6  31        1.58        4.31      6.29 o 
   2   6  31       21.48       12.88      8.06 o 
   3   6  31       84.06       83.86     10.05 o 
   4   6  31      142.12      151.62     11.04 o 
   5   6  31      147.86      142.69     10.94 o 
   6   6  31      122.80       90.29      9.72 o 
   7   6  31       31.48       23.64      9.42 o 
   0   7  31       19.71       14.77     11.04 o 
   1   7  31       18.67       12.48      8.40 o 
   2   7  31       44.59       31.47     12.92 o 
   3   7  31        0.84        6.72      9.91 o 
   4   7  31       36.87       15.76     11.33 o 
   5   7  31       19.04        7.86     13.11 o 
   6   7  31       48.10       31.25     11.63 o 
   7   7  31       37.16       33.02     16.08 o 
   0   0  32       23.47       40.66     11.06 o 
   1   0  32       22.80       30.02      7.61 o 
   2   0  32      169.19      152.29     10.12 o 
   3   0  32      120.16      132.11      9.61 o 
   4   0  32       48.15       53.99      7.98 o 
   5   0  32        6.48       10.72      9.08 o 
   6   0  32       82.96       86.87     11.72 o 
   7   0  32      143.47      153.07     11.13 o 
   8   0  32      117.09      111.34     17.52 o 
   0   1  32        5.34        7.73      6.11 o 
   1   1  32       89.97       79.47      5.93 o 
   2   1  32       67.43       48.76      5.23 o 
   3   1  32       91.20       85.54      6.81 o 
   4   1  32      393.44      412.92      8.57 o 
   5   1  32      420.57      422.55     12.27 o 
   6   1  32        4.51        4.16      5.65 o 
   7   1  32       62.02       53.57      8.30 o 
   8   1  32        6.33       12.15      7.27 o 
   0   2  32       69.34       78.13      8.77 o 
   1   2  32       70.66       74.21      6.54 o 
   2   2  32      112.39      101.47      6.61 o 
   3   2  32       76.32       77.75      6.30 o 
   4   2  32       60.72       67.49      6.27 o 
   5   2  32       12.12       11.42      5.96 o 
   6   2  32      640.41      717.98     18.87 o 
   7   2  32        7.17        6.81      5.92 o 
   8   2  32       22.22       12.13      6.40 o 
   0   3  32        1.36        5.93      6.35 o 
   1   3  32       99.07      101.36      5.92 o 
   2   3  32      116.29      128.32      6.84 o 
   3   3  32      218.26      232.81      8.11 o 
   4   3  32       62.11       52.92      6.16 o 
   5   3  32      110.64      122.02      7.76 o 
   6   3  32      459.02      402.13     22.83 o 
   7   3  32       12.08       13.17      7.31 o 
   8   3  32       28.37       16.22      6.68 o 
   0   4  32       46.58       60.01      9.26 o 
   1   4  32        3.44        5.19      5.12 o 
   2   4  32      157.68      173.25      7.15 o 
   3   4  32       19.57       26.87      6.16 o 
   4   4  32      154.56      160.40      7.81 o 
   5   4  32      297.81      287.01      9.79 o 
   6   4  32       26.27       28.95      9.05 o 
   7   4  32      230.69      234.17     11.14 o 
   8   4  32      130.80      114.38     11.37 o 
   0   5  32        0.04       -6.85      8.99 o 
   1   5  32        7.66       11.84      7.23 o 
   2   5  32      247.71      234.23     10.65 o 
   3   5  32       27.73       28.19     10.82 o 
   4   5  32      988.05     1049.81     17.36 o 
   5   5  32       84.95       86.48      8.99 o 
   6   5  32        5.48        6.34      7.18 o 
   7   5  32       37.37       30.42      8.26 o 
   0   6  32       29.45       20.87     12.06 o 
   1   6  32       63.59       66.25     10.48 o 
   2   6  32       79.85       66.15      9.58 o 
   3   6  32      291.33      307.37     13.89 o 
   4   6  32        7.56        7.03      9.06 o 
   5   6  32       99.72       96.78     13.02 o 
   6   6  32       43.89       49.85     13.09 o 
   7   6  32      249.89      268.49     22.22 o 
   0   7  32       15.88       20.87     14.49 o 
   1   7  32      139.86      119.94     10.30 o 
   2   7  32        1.46        3.20      7.52 o 
   3   7  32      249.38      248.43     15.90 o 
   4   7  32       85.39       84.80     16.85 o 
   5   7  32      338.04      341.49     22.14 o 
   6   7  32       63.62       27.90     16.42 o 
   1   0  33       81.67       83.55      9.52 o 
   2   0  33      768.77      847.94     47.42 o 
   3   0  33       25.48       24.20      7.11 o 
   4   0  33      808.19      827.76     52.46 o 
   5   0  33        0.02        5.69      7.90 o 
   6   0  33       21.88       19.31      9.38 o 
   7   0  33      168.64      175.75     13.07 o 
   8   0  33      185.82      175.69     15.41 o 
   0   1  33      462.32      502.83     11.74 o 
   1   1  33      246.83      231.41      7.11 o 
   2   1  33       38.81       45.03      5.22 o 
   3   1  33        2.44       13.04      4.86 o 
   4   1  33      192.16      186.61      8.65 o 
   5   1  33       50.22       54.58      6.92 o 
   6   1  33       38.16       38.24      7.35 o 
   7   1  33       44.88       37.50      7.89 o 
   8   1  33       27.73       17.67      8.00 o 
   0   2  33        1.67        4.80      6.99 o 
   1   2  33       85.79       87.60      6.96 o 
   2   2  33      298.14      310.99      8.27 o 
   3   2  33      257.26      277.95      8.55 o 
   4   2  33        9.03       14.57      6.92 o 
   5   2  33       62.22       59.25      7.07 o 
   6   2  33      187.14      192.44     10.92 o 
   7   2  33       42.05       42.44      7.42 o 
   8   2  33      191.32      200.37     10.24 o 
   0   3  33      235.23      200.94     10.34 o 
   1   3  33      282.46      284.87      7.20 o 
   2   3  33       62.40       52.70      6.08 o 
   3   3  33      196.07      202.92      8.40 o 
   4   3  33       57.48       54.71      6.82 o 
   5   3  33      290.74      318.11     10.13 o 
   6   3  33       43.11       51.64      7.70 o 
   7   3  33        4.10        5.04      6.44 o 
   8   3  33       71.74       56.02      9.59 o 
   0   4  33        3.59        1.74      7.31 o 
   1   4  33      261.73      250.07     12.18 o 
   2   4  33      238.44      240.79     11.30 o 
   3   4  33      371.30      359.53     13.53 o 
   4   4  33       37.51       34.78      6.94 o 
   5   4  33       63.14       54.12      6.97 o 
   6   4  33        7.64        3.23      6.33 o 
   7   4  33      295.79      285.70     12.10 o 
   8   4  33      111.39       81.13     19.56 o 
   0   5  33       75.67       69.69     12.72 o 
   1   5  33       80.90       75.27      9.71 o 
   2   5  33      137.94      157.90     12.95 o 
   3   5  33      134.87      130.13     10.07 o 
   4   5  33       30.85       22.82      9.59 o 
   5   5  33       35.11       39.58     11.57 o 
   6   5  33       78.43       79.03     12.37 o 
   7   5  33       55.21       50.41     13.02 o 
   0   6  33        0.99        1.44      9.85 o 
   1   6  33      415.67      442.15     28.29 o 
   2   6  33      467.25      458.29     14.87 o 
   3   6  33      313.82      315.84     26.01 o 
   4   6  33       83.49       77.51     12.75 o 
   5   6  33        7.69        2.03      9.70 o 
   6   6  33       39.47       41.75     11.62 o 
   0   7  33       88.37       98.36     15.45 o 
   1   7  33      227.51      207.72     13.34 o 
   2   7  33      166.33      177.94     15.29 o 
   3   7  33       59.66       65.63     16.41 o 
   4   7  33       45.70       42.65     16.67 o 
   5   7  33      148.98      161.50     21.94 o 
   6   7  33       20.76        9.96     14.04 o 
   0   0  34        0.04        0.73     10.55 o 
   1   0  34       55.73       55.37      8.73 o 
   2   0  34       14.44       39.70     13.08 o 
   3   0  34       74.29       75.40     11.31 o 
   4   0  34      381.06      445.47     13.63 o 
   5   0  34        7.35        2.53      7.82 o 
   6   0  34       72.51       64.90     11.19 o 
   7   0  34       56.75       60.63     11.93 o 
   8   0  34       21.09        4.49      9.93 o 
   0   1  34        0.89        8.71      6.97 o 
   1   1  34        1.98        9.68      5.27 o 
   2   1  34       31.41       23.99      5.61 o 
   3   1  34      217.17      239.55      8.03 o 
   4   1  34      117.59      116.80      6.49 o 
   5   1  34      528.45      602.80     10.74 o 
   6   1  34       95.64       83.91      7.92 o 
   7   1  34       60.15       59.72      8.41 o 
   8   1  34       17.24       14.45      8.07 o 
   0   2  34       43.06       33.78      7.07 o 
   1   2  34        3.29        2.33      4.54 o 
   2   2  34       79.93       83.23      8.27 o 
   3   2  34      116.96      127.11      7.43 o 
   4   2  34       27.93       30.07      6.82 o 
   5   2  34       55.74       46.43      7.06 o 
   6   2  34       80.93      100.14      8.59 o 
   7   2  34        3.40        3.60      6.26 o 
   8   2  34       20.26       25.16     12.15 o 
   0   3  34       10.60        4.83      6.62 o 
   1   3  34       45.55       55.36      6.61 o 
   2   3  34       68.32       65.33      6.24 o 
   3   3  34      288.23      330.07      8.38 o 
   4   3  34      498.47      534.41     10.09 o 
   5   3  34        8.16       15.21      6.96 o 
   6   3  34      147.66      132.56      8.34 o 
   7   3  34       48.72       45.06      9.10 o 
   0   4  34       52.22       48.10      8.26 o 
   1   4  34       96.03       91.00      6.13 o 
   2   4  34        8.72        8.16      5.66 o 
   3   4  34       68.88       63.91      6.44 o 
   4   4  34       44.53       49.21      7.25 o 
   5   4  34       32.75       27.44      7.38 o 
   6   4  34       14.79       16.09      7.82 o 
   7   4  34       51.73       43.10      9.99 o 
   0   5  34       49.79       51.36     12.89 o 
   1   5  34        6.41        3.89      7.95 o 
   2   5  34       34.95       30.29     10.07 o 
   3   5  34      132.66      129.71     11.00 o 
   4   5  34       10.85       19.11      9.33 o 
   5   5  34       40.39       31.76     10.27 o 
   6   5  34      182.06      170.02     26.00 o 
   7   5  34       10.59       14.27     12.29 o 
   0   6  34        2.31        4.83     10.30 o 
   1   6  34       42.14       32.02      9.78 o 
   2   6  34      118.04      115.66     12.60 o 
   3   6  34      150.78      149.67     11.49 o 
   4   6  34      249.38      245.71     14.01 o 
   5   6  34       48.12       27.20     11.91 o 
   6   6  34        4.36        6.30      9.29 o 
   0   7  34       27.56       21.65     13.79 o 
   1   7  34       72.20       73.67     10.71 o 
   2   7  34       97.78       82.09     16.26 o 
   3   7  34       10.88        4.66     14.50 o 
   4   7  34       17.91        7.46     12.45 o 
   5   7  34       90.79       98.76     18.59 o 
   1   0  35        9.54       11.22      7.16 o 
   2   0  35      129.93      105.29      9.76 o 
   3   0  35        7.57       12.20      7.93 o 
   4   0  35     2333.02     2676.74     51.09 o 
   5   0  35       79.51       88.22     13.28 o 
   6   0  35        6.81        6.18      8.46 o 
   7   0  35       74.42       77.42     13.15 o 
   0   1  35      229.07      258.02     10.94 o 
   1   1  35       13.56       10.70      5.67 o 
   2   1  35      373.28      419.04     11.67 o 
   3   1  35      143.23      155.33      7.54 o 
   4   1  35       16.32       21.00      6.32 o 
   5   1  35      116.58      134.72      8.77 o 
   6   1  35      251.02      237.72      8.44 o 
   7   1  35      339.89      342.31     10.77 o 
   0   2  35       29.08       32.70      9.31 o 
   1   2  35        0.98        1.05      5.11 o 
   2   2  35      272.23      293.78      8.76 o 
   3   2  35      456.20      517.76     11.61 o 
   4   2  35       15.55       15.27      6.30 o 
   5   2  35      511.75      561.49     25.79 o 
   6   2  35      928.26     1018.64     39.68 o 
   7   2  35       55.17       45.66      8.47 o 
   0   3  35      135.11      172.91     13.25 o 
   1   3  35       25.32       20.42      5.86 o 
   2   3  35      124.85      133.17      8.17 o 
   3   3  35      179.53      191.91      8.45 o 
   4   3  35      314.97      303.71      8.58 o 
   5   3  35      253.46      275.73     10.18 o 
   6   3  35       33.99       33.92      7.66 o 
   7   3  35      108.94      105.77     10.73 o 
   0   4  35        1.63       -4.14      6.63 o 
   1   4  35       79.43       78.75      7.40 o 
   2   4  35       43.41       36.77      6.56 o 
   3   4  35       43.06       39.81      7.08 o 
   4   4  35       21.81       17.08      6.37 o 
   5   4  35      239.53      233.03     10.66 o 
   6   4  35      153.64      152.90     11.93 o 
   7   4  35      482.68      462.07     12.47 o 
   0   5  35        3.48        3.60     11.65 o 
   1   5  35       14.59        8.12      9.55 o 
   2   5  35      885.07     1027.04     37.14 o 
   3   5  35      120.84      116.42     11.80 o 
   4   5  35       12.87       14.99      9.64 o 
   5   5  35       87.44       89.59     13.50 o 
   6   5  35     1006.40     1114.32     47.79 o 
   0   6  35       37.82       39.14     16.78 o 
   1   6  35      290.79      289.78     13.90 o 
   2   6  35        6.73        2.47      7.74 o 
   3   6  35      226.13      215.16     12.80 o 
   4   6  35      197.14      200.15     12.42 o 
   5   6  35      184.80      202.38     15.22 o 
   6   6  35        9.24       10.14     16.34 o 
   0   7  35       13.35       11.61     14.60 o 
   1   7  35       64.15       48.36     11.96 o 
   2   7  35      102.90      107.59     18.43 o 
   3   7  35      204.63      197.38     19.82 o 
   4   7  35        1.60        2.34     15.60 o 
   0   0  36      814.49      802.23     21.36 o 
   1   0  36       36.32       36.64     10.18 o 
   2   0  36        0.34        5.22      8.49 o 
   3   0  36      185.06      202.71     10.74 o 
   4   0  36      680.49      880.74     61.86 o 
   5   0  36       42.41       49.39     10.97 o 
   6   0  36        1.91        4.76      8.97 o 
   7   0  36       41.59       46.36     12.53 o 
   0   1  36       55.55       62.21     10.46 o 
   1   1  36       57.61       54.56      6.45 o 
   2   1  36      175.36      163.92      7.92 o 
   3   1  36      374.01      380.40     19.25 o 
   4   1  36       95.67      120.62      8.40 o 
   5   1  36      409.05      427.83     10.02 o 
   6   1  36        0.89        7.69      6.64 o 
   7   1  36       36.75       28.39      8.80 o 
   0   2  36       11.39        6.20      8.04 o 
   1   2  36      119.13      110.80      7.31 o 
   2   2  36      112.81      100.34      8.06 o 
   3   2  36       78.35       89.20      7.23 o 
   4   2  36       34.02       37.82      7.13 o 
   5   2  36       92.66      106.88      9.08 o 
   6   2  36       81.63      101.31      8.63 o 
   7   2  36       14.42        6.43      6.93 o 
   0   3  36        4.84        5.91      7.22 o 
   1   3  36       83.54       67.79      7.18 o 
   2   3  36       43.23       42.66      6.72 o 
   3   3  36      112.12      123.24      8.21 o 
   4   3  36      426.32      432.70     13.76 o 
   5   3  36      104.51      110.59      9.14 o 
   6   3  36      248.41      240.16      9.86 o 
   7   3  36       16.44       11.44      8.29 o 
   0   4  36       25.09       13.74     10.36 o 
   1   4  36       94.94       77.58      7.32 o 
   2   4  36       60.43       66.86      7.16 o 
   3   4  36      128.85      131.50      8.02 o 
   4   4  36      201.30      209.59      9.80 o 
   5   4  36       26.51       29.23      9.08 o 
   6   4  36      150.23      157.28     24.37 o 
   0   5  36       88.09       85.00     17.96 o 
   1   5  36       72.09       55.61     10.11 o 
   2   5  36       39.73       46.68     11.16 o 
   3   5  36       63.55       72.15     12.34 o 
   4   5  36      334.67      385.17     16.09 o 
   5   5  36       53.59       37.41     11.80 o 
   6   5  36       33.97       38.07     12.81 o 
   0   6  36     1081.83     1068.19     24.03 o 
   1   6  36      163.58      164.43     12.78 o 
   2   6  36       58.94       44.33     11.79 o 
   3   6  36      325.72      342.44     14.99 o 
   4   6  36      291.59      318.86     25.50 o 
   5   6  36       22.30        9.68     11.11 o 
   0   7  36      145.79      143.55     20.65 o 
   1   7  36       59.97       49.32     12.79 o 
   2   7  36       23.89       32.18     17.89 o 
   3   7  36      205.23      213.16     20.83 o 
   4   7  36       33.49       28.96     18.04 o 
   1   0  37       67.68       79.52     12.54 o 
   2   0  37      110.42       99.73     11.30 o 
   3   0  37        0.05        5.47      8.93 o 
   4   0  37      410.09      478.66     46.69 o 
   5   0  37       27.36       19.95     12.52 o 
   6   0  37      141.01      130.61     14.97 o 
   7   0  37       26.58       15.40     11.81 o 
   0   1  37      119.35      108.40      9.46 o 
   1   1  37      188.25      194.81      8.96 o 
   2   1  37       25.99       30.05      6.37 o 
   3   1  37      161.73      179.11      9.17 o 
   4   1  37       87.98       96.02      8.04 o 
   5   1  37       22.20       30.47      7.80 o 
   6   1  37       89.50       88.26      9.65 o 
   7   1  37       69.22       74.42     14.30 o 
   0   2  37        3.55        1.96      7.52 o 
   1   2  37        9.53        6.73      5.65 o 
   2   2  37      131.14      142.94      8.39 o 
   3   2  37      103.17      113.44      8.82 o 
   4   2  37        2.82        2.43      6.14 o 
   5   2  37       24.57       29.30      7.90 o 
   6   2  37       27.29       32.55      8.36 o 
   7   2  37      118.51      100.43     21.86 o 
   0   3  37      232.06      256.82     13.64 o 
   1   3  37       70.70       59.79      7.74 o 
   2   3  37       83.47       75.55      7.27 o 
   3   3  37      102.87      100.68      8.06 o 
   4   3  37       18.22       18.88      7.35 o 
   5   3  37      371.35      388.16      9.75 o 
   6   3  37      115.55      117.74     10.07 o 
   0   4  37       10.76        5.67      8.39 o 
   1   4  37       50.03       44.56      6.86 o 
   2   4  37      115.95      112.49      8.19 o 
   3   4  37       13.95       11.48      6.49 o 
   4   4  37        8.12        5.94      7.21 o 
   5   4  37        1.31        0.13      7.81 o 
   6   4  37        7.98        7.57      7.41 o 
   0   5  37      224.40      182.67     13.70 o 
   1   5  37       67.67       62.75     10.41 o 
   2   5  37      152.50      144.72     14.74 o 
   3   5  37       65.16       78.25     12.14 o 
   4   5  37      134.67      159.20     13.47 o 
   5   5  37       79.57       75.20     12.47 o 
   0   6  37        6.41       10.98     13.72 o 
   1   6  37       33.77       34.61     10.96 o 
   2   6  37       90.77       97.26     14.00 o 
   3   6  37        1.80        4.69      8.93 o 
   4   6  37       26.12       27.23     10.74 o 
   5   6  37       32.09       32.22     24.14 o 
   0   7  37      196.09      200.77     22.62 o 
   1   7  37      163.41      150.55     15.58 o 
   2   7  37       60.77       47.60     15.29 o 
   3   7  37       35.55       36.36     19.23 o 
   0   0  38      303.70      335.36     17.27 o 
   1   0  38       23.01       17.75      8.84 o 
   2   0  38      202.14      200.69     12.95 o 
   3   0  38       17.09       19.67      9.99 o 
   4   0  38        1.42       17.55      9.33 o 
   5   0  38        0.03        0.29      9.44 o 
   6   0  38      473.61      528.03     16.96 o 
   0   1  38        3.45       12.24      8.97 o 
   1   1  38        6.04        6.49      6.38 o 
   2   1  38      164.83      170.30      8.67 o 
   3   1  38       63.57       70.43      7.81 o 
   4   1  38      287.21      300.01     10.25 o 
   5   1  38      123.05      117.78     10.21 o 
   6   1  38       38.97       29.67      8.16 o 
   0   2  38       75.33       66.53     10.42 o 
   1   2  38       17.70       14.47      6.64 o 
   2   2  38       66.21       60.42      7.56 o 
   3   2  38      132.47      145.30      8.56 o 
   4   2  38      157.35      158.70     10.43 o 
   5   2  38       60.73       63.33      8.51 o 
   6   2  38      314.07      337.93     17.98 o 
   0   3  38        3.02        3.99      7.92 o 
   1   3  38       54.36       41.74      7.26 o 
   2   3  38      186.73      179.34      8.16 o 
   3   3  38      164.08      170.96      8.44 o 
   4   3  38      369.10      405.06     10.86 o 
   5   3  38      178.53      211.76     10.58 o 
   6   3  38      445.89      438.05     11.66 o 
   0   4  38      166.40      177.63     16.29 o 
   1   4  38       55.50       51.13      8.00 o 
   2   4  38       12.68       13.59      6.82 o 
   3   4  38       12.04       12.69      8.14 o 
   4   4  38       72.53       69.81     10.00 o 
   5   4  38      128.88      128.55     14.89 o 
   0   5  38        2.16        2.54     11.66 o 
   1   5  38      141.33      137.90     14.30 o 
   2   5  38       47.05       41.65     11.87 o 
   3   5  38       50.63       47.79     12.51 o 
   4   5  38      942.00     1056.77     57.89 o 
   5   5  38       20.01       16.91     10.17 o 
   0   6  38       16.25       13.72     15.17 o 
   1   6  38       38.37       34.65     12.18 o 
   2   6  38       39.39       20.28     11.43 o 
   3   6  38       26.90       25.38     12.02 o 
   4   6  38        0.37        2.06      8.83 o 
   0   7  38       95.61       89.35     18.89 o 
   1   7  38        3.63        0.75     10.57 o 
   2   7  38        1.66        0.25     12.15 o 
   1   0  39       25.01       17.32     11.02 o 
   2   0  39      968.98     1073.80     18.54 o 
   3   0  39        7.28        5.73      9.48 o 
   4   0  39       67.20       69.34     12.33 o 
   5   0  39        3.21       12.79      9.92 o 
   6   0  39       15.80       24.41     11.92 o 
   0   1  39        0.04       -0.52      8.01 o 
   1   1  39        1.78       -0.60      5.78 o 
   2   1  39       34.54       38.64      7.50 o 
   3   1  39       46.14       59.35      8.20 o 
   4   1  39       12.89       25.95      7.92 o 
   5   1  39       39.15       45.00      9.71 o 
   6   1  39       42.32       26.56      8.81 o 
   0   2  39        1.72        1.82      7.92 o 
   1   2  39       95.86       86.01      8.02 o 
   2   2  39       32.28       31.77      8.03 o 
   3   2  39      115.69      119.98      9.17 o 
   4   2  39       10.59       18.05      8.38 o 
   5   2  39        4.08       10.98      7.10 o 
   6   2  39      100.12      105.32     19.88 o 
   0   3  39        0.23       -1.96      8.90 o 
   1   3  39       30.31       19.28      7.03 o 
   2   3  39       31.61       20.44      6.74 o 
   3   3  39       41.30       38.18      8.15 o 
   4   3  39        5.98        8.87      6.75 o 
   5   3  39       83.40      113.19     10.39 o 
   0   4  39       24.01       12.81      9.35 o 
   1   4  39       73.89       62.26      8.28 o 
   2   4  39      162.46      173.06     11.45 o 
   3   4  39      178.86      175.49     14.29 o 
   4   4  39       67.01       66.25     10.82 o 
   5   4  39       39.77       38.55     10.74 o 
   0   5  39        3.62        1.34     11.63 o 
   1   5  39       56.61       56.44     12.20 o 
   2   5  39       16.46       26.36     12.55 o 
   3   5  39      106.91      113.51     14.00 o 
   4   5  39        4.39        3.13     10.52 o 
   0   6  39       33.22       39.81     19.01 o 
   1   6  39       60.76       61.22     14.68 o 
   2   6  39      385.46      358.15     14.72 o 
   3   6  39       65.43       59.18     14.18 o 
   0   0  40       78.85       70.06     14.21 o 
   1   0  40        0.85        2.84     10.85 o 
   2   0  40      180.68      220.80     20.98 o 
   3   0  40       45.37       44.36     11.38 o 
   4   0  40       31.64       36.19     12.19 o 
   5   0  40       43.85       49.80     20.80 o 
   0   1  40        0.65        0.57      8.95 o 
   1   1  40       97.60       95.98      8.21 o 
   2   1  40        9.90       10.42      7.16 o 
   3   1  40       68.68       85.47      8.84 o 
   4   1  40      121.68      152.74     10.99 o 
   5   1  40      298.87      342.70     16.49 o 
   0   2  40      232.83      267.62     19.11 o 
   1   2  40       27.06       21.05      8.23 o 
   2   2  40       45.75       49.42      8.73 o 
   3   2  40       89.93      103.14      9.77 o 
   4   2  40       60.14       52.90      9.32 o 
   5   2  40      146.35      143.09     10.15 o 
   0   3  40       12.68        7.11      9.55 o 
   1   3  40       18.51       12.66      7.63 o 
   2   3  40       75.66       85.20      8.78 o 
   3   3  40       95.28       96.55      9.53 o 
   4   3  40      358.91      374.67     11.31 o 
   5   3  40        9.47        7.71      9.70 o 
   0   4  40      130.41      140.16     11.46 o 
   1   4  40       82.72       73.21      9.23 o 
   2   4  40        4.19        8.20      7.98 o 
   3   4  40       23.27       17.09      9.54 o 
   4   4  40       25.41       21.80      9.66 o 
   0   5  40       17.43       10.23     14.44 o 
   1   5  40       30.29       35.41     11.16 o 
   2   5  40       20.25       17.37     11.95 o 
   3   5  40       99.07      102.54     18.84 o 
   0   6  40        2.18        7.14     14.07 o 
   1   6  40       11.39        4.15      9.61 o 
   2   6  40       22.22       13.64     10.89 o 
   3   6  40       27.74       18.96     19.04 o 
   1   0  41       15.00        2.03      9.31 o 
   2   0  41       31.97       47.37     11.92 o 
   3   0  41        2.03        0.67      4.48 o 
   4   0  41      607.10      670.78     52.13 o 
   5   0  41        2.97        0.36     13.78 o 
   0   1  41       37.27       28.83     11.75 o 
   1   1  41        4.57        2.68      6.47 o 
   2   1  41       32.93       34.38      8.89 o 
   3   1  41      152.77      160.68     10.22 o 
   4   1  41       77.94       82.39      9.71 o 
   5   1  41       11.19       36.36     19.22 o 
   0   2  41        7.85        7.98      9.45 o 
   1   2  41        6.58        4.00      6.99 o 
   2   2  41      124.72      106.84      9.81 o 
   3   2  41      102.74       94.79     10.19 o 
   4   2  41        2.73        5.53      7.09 o 
   5   2  41      103.48      116.15     22.12 o 
   0   3  41       36.71       30.57     12.91 o 
   1   3  41        2.44        5.21      6.37 o 
   2   3  41      296.12      309.54     10.05 o 
   3   3  41       23.09       22.63      8.25 o 
   4   3  41       19.14       21.58      8.52 o 
   0   4  41        3.34        2.46     15.63 o 
   1   4  41        3.71        4.98      7.49 o 
   2   4  41       67.61       68.89     12.04 o 
   3   4  41       41.61       29.98     11.09 o 
   0   5  41       81.31       90.53     20.22 o 
   1   5  41       47.80       25.03     12.33 o 
   2   5  41       96.97      104.48     14.90 o 
   0   6  41       46.28       25.21     17.96 o 
   1   6  41        1.43        1.30     10.44 o 
   0   0  42       54.40       69.26     19.29 o 
   1   0  42       11.16        9.47     10.52 o 
   2   0  42      177.88      189.46     15.69 o 
   3   0  42       60.75       67.33     15.05 o 
   4   0  42      120.03      176.05     17.29 o 
   0   1  42        7.33        5.15     10.00 o 
   1   1  42       21.02        9.83      6.95 o 
   2   1  42       97.87       96.55     10.24 o 
   3   1  42        4.35        6.66      8.08 o 
   4   1  42       48.64       49.86      9.35 o 
   0   2  42      251.97      227.82     16.21 o 
   1   2  42       56.11       41.47      9.08 o 
   2   2  42       47.08       39.64      8.97 o 
   3   2  42       73.26       66.23     10.19 o 
   4   2  42        9.64        9.98     10.79 o 
   0   3  42       24.12       33.47     11.65 o 
   1   3  42       58.50       52.01      9.41 o 
   2   3  42        4.94        5.00      7.78 o 
   3   3  42       12.67       10.42      7.56 o 
   4   3  42       26.96       23.75     15.88 o 
   0   4  42        2.19        5.66     13.32 o 
   1   4  42       91.74       76.60     14.75 o 
   2   4  42        1.61        7.75     10.13 o 
   1   5  42       20.73        8.02     10.42 o 
   1   0  43       43.07       38.30     13.08 o 
   2   0  43       47.88       27.11     13.22 o 
   3   0  43       20.04       22.17     11.56 o 
   0   1  43       41.25       25.78     12.12 o 
   1   1  43      112.55      115.60     10.18 o 
   2   1  43        4.28        2.14      7.62 o 
   3   1  43       24.12       21.20      7.97 o 
   0   2  43       58.84       73.57     14.16 o 
   1   2  43      118.20      126.68     10.69 o 
   2   2  43        0.70        5.39      7.38 o 
   3   2  43       57.29       58.02     14.68 o 
   0   3  43      405.89      461.66     22.08 o 
   1   3  43       91.57       90.57     10.66 o 
   2   3  43       33.60       28.77      9.10 o 
   3   3  43       19.47       16.68     16.65 o 
   0   0  44      570.21      523.65     20.20 o 
   1   0  44        7.09        1.16      8.38 o 
   2   0  44       36.25       19.71     12.25 o 
   0   1  44       45.99       52.08     14.68 o 
   1   1  44       33.95       27.28      8.03 o 
   2   1  44       22.04       14.98     11.41 o 
   0   2  44        3.30        5.74     10.35 o 
   1   2  44       19.74       13.75     11.39 o 
   2   2  44       94.19      117.03     16.20 o 
   0   3  44       25.69       16.99     16.93 o 
   1   3  44       15.91        6.72     10.74 o 
                                                 
